# Supplementary material for: Fetal and maternal NLRP3 signaling is required for preterm labor and birth
Source: JCI Insight. 2022 Aug 22;7(16):e158238. doi: 10.1172/jci.insight.158238 (PMC9462488; doi:10.1172/jci.insight.158238)
Supplement: Supplemental tables 1-16 [file jciinsight-7-158238-s202.xlsx]

## Sheet: Supplemental Table 1
Supplemental Table 1. Differentially expressed genes unique to decidual neutrophils from Nlrp3+/+ mice determined by the comparison between LPS- and PBS-injected dams
logFC	P.Value	Trend	SYMBOL	ENTREZ
12.6334	5.50482e-11	UP	Ighj4	777656
12.1925	3.43853e-10	UP	Gm15452	100039474
7.81444	4.45147e-10	UP	Zfp511	69752
11.9958	4.78629e-10	UP	1110065P20Rik	68920
12.2042	1.11581e-09	UP	Timp1	21857
11.743	3.7706e-09	UP	Snrnp25	78372
11.5248	4.21871e-09	UP	Trbj1-1	100125248
11.1992	7.47701e-09	UP	Tysnd1	71767
8.1595	1.21624e-08	UP	Pglyrp4	384997
11.0527	1.71761e-08	UP	Gm4152	105243785
11.0926	1.78715e-08	UP	Ift22	67286
10.9151	2.04875e-08	UP	Cbr3	109857
7.1369	2.33717e-08	UP	Cbx7	52609
7.29239	2.59036e-08	UP	Nupl1	71844
10.8803	2.88235e-08	UP	Stradb	227154
9.8898	3.67136e-08	UP	Igha	238447
12.2117	4.88886e-08	UP	Igkj2	110760
10.6063	6.12671e-08	UP	G430095P16Rik	619292
6.53755	7.33617e-08	UP	Wdr11	207425
10.754	8.72294e-08	UP	Cox18	231430
8.36806	1.03262e-07	UP	Pigp	56176
8.44345	1.12821e-07	UP	Selenbp1	20341
9.55038	1.24908e-07	UP	Deaf1	54006
10.383	1.37436e-07	UP	Timm8a1	30058
10.3478	1.37656e-07	UP	Insl3	16336
10.2312	2.16485e-07	UP	Cryl1	68631
10.184	2.39346e-07	UP	Sh3yl1	24057
10.2059	2.66155e-07	UP	Trmu	72026
10.0952	3.2392e-07	UP	Trdj2	100118398
10.0716	3.27233e-07	UP	Slc33a1	11416
10.1401	3.55637e-07	UP	Gar1	68147
10.3921	3.74318e-07	UP	Hist1h2bj	319183
10.0171	4.58067e-07	UP	Lin52	217708
9.96845	4.61057e-07	UP	Haus7	73738
9.98394	4.98649e-07	UP	Inafm1	66300
9.43967	5.11084e-07	UP	Fdx1l	68165
9.4233	5.56446e-07	UP	Fut4	14345
9.91392	5.5971e-07	UP	Zfp513	101023
9.82472	7.37246e-07	UP	Fam221a	231946
9.93914	7.47156e-07	UP	Gm10307	624275
9.80128	1.07309e-06	UP	Gm5294	384244
10.0689	1.20514e-06	UP	Spc25	66442
8.83937	1.21402e-06	UP	Creb3l1	26427
6.21095	1.22799e-06	UP	Rabggtb	19352
9.66873	1.29167e-06	UP	Nme6	54369
9.76297	1.31797e-06	UP	Ppp1r14b	18938
7.73851	1.42603e-06	UP	Gas2l1	78926
9.61239	1.52987e-06	UP	Trbv1	621968
8.90242	1.54794e-06	UP	Mustn1	66175
-5.19372	1.59664e-06	DOWN	Gsdmcl-ps	74460
5.25882	1.61658e-06	UP	Zfp747	269997
9.56337	1.75838e-06	UP	Adora2a	11540
7.42377	1.8643e-06	UP	Car4	12351
9.55598	1.89609e-06	UP	Chst14	72136
5.55968	1.99598e-06	UP	Tifab	212937
10.4569	2.06479e-06	UP	Prl8a2	13529
7.91129	2.14173e-06	UP	Ints4	101861
9.66394	2.17695e-06	UP	Gnpnat1	54342
9.46161	2.38283e-06	UP	Ptrh1	329384
9.48112	2.57052e-06	UP	Gm13213	545683
9.52061	2.5926e-06	UP	Traf4	22032
9.48034	2.6631e-06	UP	Gm20111	100504203
9.54171	2.69507e-06	UP	Tmem171	380863
9.39403	2.95706e-06	UP	Coprs	66423
9.39609	2.98257e-06	UP	Gm6044	595140
7.45306	3.64072e-06	UP	Smim24	72273
9.35907	3.6557e-06	UP	Srfbp1	67222
9.34027	3.75903e-06	UP	Stard10	56018
8.45851	3.79059e-06	UP	Pstk	214580
9.43783	3.89732e-06	UP	Taf5l	102162
9.65873	3.90355e-06	UP	2810025M15Rik	69953
8.46384	3.90842e-06	UP	Nostrin	329416
9.40516	4.09046e-06	UP	Atmin	234776
8.4924	4.15669e-06	UP	L3mbtl2	214669
9.41935	4.70902e-06	UP	Timm9	30056
-10.503	4.78893e-06	DOWN	Hepacam2	101202
9.35341	4.85102e-06	UP	Postn	50706
6.73899	4.95276e-06	UP	Ephx1	13849
9.26237	5.08868e-06	UP	Fcnb	14134
9.22	5.25404e-06	UP	Pecr	111175
9.22808	5.27608e-06	UP	Tmem107	66910
9.24779	5.60488e-06	UP	Ppcs	106564
9.22559	6.06159e-06	UP	Trdv4	100114901
6.0283	6.85336e-06	UP	Tmem198b	73827
9.14122	6.86121e-06	UP	Bmi1	12151
7.13282	6.87608e-06	UP	Rnf126	70294
7.29968	7.03966e-06	UP	Clybl	69634
9.13809	7.70184e-06	UP	Gm14057	100043766
9.21126	8.04311e-06	UP	Tmem65	74868
9.27832	8.45893e-06	UP	Ndufaf5	69487
5.16585	8.69388e-06	UP	Nudt3	56409
5.71762	8.70807e-06	UP	Spsb1	74646
10.6544	9.09922e-06	UP	Iglv1	16142
9.17841	9.46653e-06	UP	Lhpp	76429
9.02439	9.60735e-06	UP	Psmc3ip	19183
7.16224	9.89827e-06	UP	Specc1l	74392
9.11819	1.06411e-05	UP	4930438A08Rik	73988
5.87316	1.06488e-05	UP	Rrs1	59014
8.97464	1.15866e-05	UP	Pdzd3	170761
8.12663	1.19088e-05	UP	Rwdd2a	69519
6.90488	1.30891e-05	UP	Whamm	434204
9.1969	1.31366e-05	UP	Rpp38	227522
5.26122	1.33042e-05	UP	Prok2	50501
9.15288	1.48103e-05	UP	Gm12924	102633376
8.93934	1.49891e-05	UP	Gm14766	100042350
8.88923	1.56488e-05	UP	Gm15538	664851
8.86253	1.63429e-05	UP	Iigp1	60440
7.96429	1.67099e-05	UP	Mettl21a	67099
7.96454	1.67612e-05	UP	Ptgir	19222
9.22047	1.71795e-05	UP	Gng11	66066
8.88431	1.75869e-05	UP	Ankrd50	99696
8.90642	1.76061e-05	UP	Zfp472	224691
7.95553	1.83584e-05	UP	Alas2	11656
9.42201	1.85273e-05	UP	Snx7	76561
6.77115	1.96768e-05	UP	Zfp141	434178
8.77746	2.22957e-05	UP	Gm12138	432549
8.76999	2.248e-05	UP	Clic3	69454
7.87862	2.25721e-05	UP	Dhx32	101437
7.33937	2.30388e-05	UP	Tex264	21767
8.73707	2.37555e-05	UP	Tmem41a	66664
4.91468	2.38647e-05	UP	Gemin6	67242
9.11933	2.43475e-05	UP	Tmem120b	330189
9.04672	2.4455e-05	UP	Il17c	234836
5.52885	2.5328e-05	UP	Slc19a1	20509
5.85749	2.53571e-05	UP	Gpc1	14733
8.70937	2.59645e-05	UP	Ighv1-41	629904
5.87679	2.61185e-05	UP	Trim47	217333
8.74809	2.80472e-05	UP	Muc3	666339
8.68181	2.82303e-05	UP	Tmem237	381259
8.82004	2.88194e-05	UP	Mtrf1l	108853
8.88319	2.89223e-05	UP	Sft2d3	67158
8.69378	3.12996e-05	UP	Sfrp4	20379
8.67571	3.24636e-05	UP	Tnni3	21954
5.81172	3.29193e-05	UP	Cbx8	30951
8.70963	3.30132e-05	UP	Gtpbp10	207704
8.69459	3.53957e-05	UP	Marco	17167
8.6068	3.54555e-05	UP	Dnajc16	214063
8.65412	3.60548e-05	UP	Sstr4	20608
8.60323	3.66013e-05	UP	Depdc7	211896
8.63345	3.67416e-05	UP	B4galt4	56375
8.59508	3.69159e-05	UP	Rapsn	19400
4.49867	3.69349e-05	UP	S100a7a	381493
4.15889	3.7437e-05	UP	Heatr3	234549
8.14344	3.77605e-05	UP	Tsr2	69499
8.63484	3.83474e-05	UP	Gem	14579
8.60223	3.85988e-05	UP	Cox6a2	12862
8.57645	3.89508e-05	UP	Gm12191	666899
8.60038	3.89921e-05	UP	Nudt15	214254
7.67949	3.92833e-05	UP	Zmym3	56364
8.74016	4.0969e-05	UP	Rbm12b1	72397
7.68563	4.13003e-05	UP	Sec24d	69608
8.65259	4.13786e-05	UP	Ubqln2	54609
8.5561	4.14716e-05	UP	Cdca7l	217946
8.10433	4.14921e-05	UP	Haus1	225745
8.75584	4.18444e-05	UP	Slc7a5	20539
8.55905	4.18577e-05	UP	Cxcr6	80901
8.61587	4.26783e-05	UP	Repin1	58887
8.59751	4.29356e-05	UP	Glmn	170823
8.93265	4.40284e-05	UP	Creld1	171508
5.57676	4.46271e-05	UP	Paox	212503
7.77852	4.48461e-05	UP	Kctd6	71393
5.70663	4.50756e-05	UP	Zfp953	629016
8.53067	4.78199e-05	UP	2510009E07Rik	72190
8.53142	4.85779e-05	UP	Fbxw8	231672
8.49482	5.0292e-05	UP	Snca	20617
9.39492	5.02942e-05	UP	Gm11474	100502654
8.49559	5.04646e-05	UP	Baiap3	545192
11.2296	5.11087e-05	UP	Igkv4-57	235952
7.67602	5.26104e-05	UP	Ip6k3	271424
8.51194	5.38913e-05	UP	Mterf1b	208595
8.77854	5.51204e-05	UP	Ccdc122	108811
7.51409	5.9637e-05	UP	Ankrd49	56503
9.53269	6.0501e-05	UP	Ceacam11	66996
6.57772	6.31131e-05	UP	Sergef	27414
8.48184	6.33605e-05	UP	1700029I15Rik	75641
8.65525	6.44748e-05	UP	Mturn	68235
8.46154	6.80764e-05	UP	Sez6l2	233878
8.39073	7.00817e-05	UP	Gm17068	100158259
8.40946	7.15519e-05	UP	Crocc	230872
7.41895	7.72482e-05	UP	Yars2	70120
7.62529	7.93156e-05	UP	Nt5dc2	70021
6.96819	7.93609e-05	UP	Kansl2	69612
8.42713	8.01206e-05	UP	Klhl26	234378
8.34317	8.2053e-05	UP	Tssk6	83984
4.18361	8.35835e-05	UP	Zfp654	72020
8.38328	8.66495e-05	UP	Ccnj	240665
8.34366	9.00409e-05	UP	Gm15621	606492
8.29664	9.26359e-05	UP	Pole2	18974
8.38078	9.70715e-05	UP	Acsl3	74205
9.05436	9.89067e-05	UP	Igkv2-137	692187
7.58304	0.00010121	UP	Gpsm2	76123
6.65955	0.000109338	UP	Slc13a3	114644
8.27764	0.000112978	UP	Avil	11567
8.38857	0.000114473	UP	Csf2	12981
8.24308	0.000115537	UP	Nanp	67311
8.32218	0.000115921	UP	E2f5	13559
7.26997	0.000116399	UP	Hpn	15451
8.47111	0.000119607	UP	C2cd2l	71764
8.27586	0.000120988	UP	Spa17	20686
8.27496	0.000125679	UP	Fau-ps2	14111
8.59055	0.000126624	UP	Defb14	244332
8.1842	0.000128461	UP	Mfsd9	211798
4.96142	0.000128715	UP	Prl2a1	56635
4.67992	0.00013811	UP	Zfp707	69020
8.43854	0.000138467	UP	Map10	74393
8.35236	0.000140237	UP	Cenpm	66570
5.03001	0.000140652	UP	Usp53	99526
10.1305	0.000140726	UP	Cpa3	12873
8.16559	0.000143836	UP	Ccdc62	208908
8.31677	0.000146201	UP	Trbv22	100124687
8.16516	0.000148231	UP	Tsacc	76927
5.28161	0.000151546	UP	Crip2	68337
8.75116	0.000151556	UP	Pxmp2	19301
8.35558	0.000153375	UP	Rabl2	68708
-3.62337	0.000155239	DOWN	Cd7	12516
7.16985	0.000159794	UP	Mccc2	78038
8.10338	0.000163427	UP	Mfsd3	69572
8.38144	0.00016565	UP	Slc25a26	67582
8.1084	0.000168804	UP	Klrg1	50928
8.08777	0.000171539	UP	Mpzl1	68481
8.18569	0.00017857	UP	Zc2hc1a	67306
-5.10552	0.000184275	DOWN	Klf8	245671
10.1264	0.000184988	UP	Igkv10-96	692165
8.91886	0.000187987	UP	Penk	18619
8.18269	0.000188978	UP	Ttc30a1	78802
8.26686	0.000196172	UP	Rps11-ps2	668255
8.03415	0.000203285	UP	Kcnk1	16525
8.03415	0.000203285	UP	Plcxd1	403178
8.15591	0.000206817	UP	Pdia5	72599
8.03731	0.000210621	UP	Chp2	70261
6.16276	0.000210702	UP	Gpr19	14760
7.0679	0.000213613	UP	Thada	240174
8.05186	0.000213708	UP	Yes1	22612
7.10378	0.000215717	UP	Tesk1	21754
3.44216	0.000218583	UP	Ptpre	19267
6.27498	0.000219509	UP	Fbxl2	72179
8.00335	0.000220795	UP	Gm15186	100416958
-4.01193	0.000222279	DOWN	Phldb2	208177
8.27207	0.00022485	UP	Gmpr	66355
8.02357	0.00022699	UP	Zfp428	232969
7.98661	0.000230692	UP	Timd4	276891
3.4457	0.000236179	UP	Bloc1s3	232946
8.04873	0.000237906	UP	Smim22	432995
8.02627	0.000238382	UP	Nicn1	66257
7.97077	0.000241682	UP	Gm4984	245347
8.00706	0.000249003	UP	Ppp1r1a	58200
7.95588	0.000252425	UP	Bag4	67384
4.96296	0.000252511	UP	Kremen1	84035
7.9581	0.000253012	UP	Zfp956	101197
7.95254	0.00025878	UP	Lipt2	67164
8.17694	0.000264171	UP	Cdca2	108912
5.98337	0.000265258	UP	Ube3a	22215
7.96253	0.000265733	UP	Map2k6	26399
-3.68898	0.000266258	DOWN	9930022D16Rik	320509
-5.98413	0.000269952	DOWN	Gng7	14708
7.96304	0.000272938	UP	Them4	75778
7.92675	0.000277256	UP	Has1	15116
8.03145	0.000278653	UP	Taf5	226182
6.29365	0.000281123	UP	Aebp1	11568
7.91253	0.000293848	UP	2810408A11Rik	70419
-8.0587	0.000295402	DOWN	Gatad2b	229542
8.67498	0.000297175	UP	Prss2	22072
-3.70889	0.000301587	DOWN	Il2	16183
7.89354	0.000303439	UP	Gramd3	107022
-3.67041	0.000303584	DOWN	Stra6l	74152
7.89586	0.000306444	UP	Srbd1	78586
7.89586	0.000306444	UP	Il1f6	54448
5.06383	0.000312303	UP	Bco2	170752
6.16493	0.000318545	UP	Rac3	170758
7.87899	0.000320014	UP	Mex3d	237400
4.8586	0.000320066	UP	Capn10	23830
8.06932	0.000325101	UP	Pacrgl	66768
-3.77	0.000325948	DOWN	Nav1	215690
8.16112	0.000326665	UP	Zfp280c	208968
6.08973	0.000327212	UP	Usp28	235323
6.96254	0.000327841	UP	Foxp4	74123
-3.40488	0.000330273	DOWN	Retnla	57262
7.86192	0.000334657	UP	Stard6	170461
8.37867	0.000335915	UP	Fabp7	12140
6.91328	0.000343287	UP	Smarcd1	83797
7.86958	0.000344242	UP	Tle6	114606
7.95637	0.000347451	UP	Ribc1	66611
8.28275	0.000350471	UP	Htra1	56213
7.84104	0.000353966	UP	Fam185a	330050
7.82595	0.00036809	UP	Pinlyp	641361
8.17058	0.00036959	UP	Endog	13804
6.97422	0.000374653	UP	Gbp8	76074
-7.9512	0.000377052	DOWN	Rps27a-ps2	619900
7.97359	0.00037924	UP	Amigo3	320844
7.95761	0.000388664	UP	Mtbp	105837
6.82087	0.000389996	UP	Zfp653	319601
7.83444	0.000397505	UP	Bok	51800
7.79404	0.000406899	UP	Ttc27	74196
8.09266	0.000408273	UP	Bmp8a	12163
3.94859	0.000410975	UP	BC064078	408064
-4.63348	0.000416958	DOWN	Ncmap	230822
7.83259	0.000417982	UP	Ufsp1	70240
7.83686	0.000420907	UP	Zfp27	22689
5.2769	0.000442368	UP	Dpagt1	13478
7.78406	0.000448613	UP	Gpd1	14555
7.75887	0.000449979	UP	Fam92b	436062
5.14384	0.0004618	UP	1700030K09Rik	72254
7.03024	0.000462673	UP	Mest	17294
7.84048	0.00047097	UP	Tubb1	545486
8.57473	0.000473214	UP	Hist1h2ad	319165
8.47638	0.000481086	UP	Ccl21a	18829
7.8125	0.000489762	UP	Melk	17279
7.76456	0.000496279	UP	2610301B20Rik	67157
7.76649	0.000500326	UP	Engase	217364
7.71889	0.000501389	UP	Hdhd3	72748
7.72542	0.000508111	UP	Lipt1	623661
6.71414	0.000508428	UP	Clec4g	75863
8.13235	0.000510577	UP	Ccdc166	223648
7.70246	0.000524117	UP	Serpinb9b	20706
7.7051	0.000526918	UP	Lox	16948
8.24189	0.000545502	UP	Ccm2l	228788
6.70596	0.000547701	UP	Amacr	17117
5.11112	0.000548798	UP	Gm3650	100042074
7.79337	0.000557967	UP	Dbn1	56320
7.71038	0.000561976	UP	Gbp4	17472
7.68851	0.000564388	UP	Rab39	270160
-9.05192	0.000569154	DOWN	Gm11223	100039888
7.71102	0.000572651	UP	Gm18304	100416887
7.75188	0.000575307	UP	Prr7	432763
5.16599	0.000587171	UP	Csrnp2	207785
7.86377	0.000590054	UP	Gm7502	665121
-4.73585	0.000601602	DOWN	Gm15382	100416730
7.64926	0.000620777	UP	Il17a	16171
-5.73237	0.000622164	DOWN	Tmem204	407831
7.75818	0.000622688	UP	Wdr90	106618
7.69049	0.000641313	UP	Defb37	353320
-7.55005	0.000642243	DOWN	Dcstamp	75766
7.68915	0.000670332	UP	1700023F06Rik	69441
3.36537	0.000680156	UP	Zfp932	69504
7.6334	0.000681572	UP	Nbas	71169
7.65404	0.000688913	UP	Tm4sf5	75604
7.65404	0.000688913	UP	Gm13194	381346
7.65611	0.000689711	UP	2610024D14Rik	108167888
7.75701	0.00069301	UP	Tmem186	66690
5.68217	0.000697287	UP	Wdyhv1	76773
6.69918	0.000707842	UP	Krtcap3	69815
6.608	0.000710507	UP	Hira	15260
7.60184	0.000713317	UP	Tnks1bp1	228140
7.60184	0.000713317	UP	Igflr1	101883
-5.23081	0.000721169	DOWN	Gm6822	627998
7.66967	0.000726757	UP	Gm11336	100504109
5.9509	0.000732947	UP	Lactb	80907
8.48472	0.000733804	UP	Islr	26968
7.67983	0.00074783	UP	Kcnn3	140493
7.67983	0.00074783	UP	Gpr4	319197
-6.71662	0.000755835	DOWN	Gm10232	100040029
-5.58811	0.000759864	DOWN	Nid1	18073
7.66831	0.000765373	UP	Rtn4rl1	237847
-3.81598	0.000765819	DOWN	Pbk	52033
6.57782	0.000768085	UP	Pdgfc	54635
7.88233	0.000770275	UP	Efnb1	13641
7.5703	0.000774357	UP	Bcl2l14	66813
-3.34093	0.000781664	DOWN	Srpk3	56504
7.79723	0.000782865	UP	Gm12260	382523
-4.84809	0.000791873	DOWN	Cd3e	12501
7.83429	0.000820381	UP	Loxl1	16949
-3.16158	0.000827732	DOWN	Gm5380	385326
7.5983	0.00083029	UP	1700010I14Rik	66931
7.74231	0.000846519	UP	Myoz1	59011
7.62989	0.000861002	UP	Tff2	21785
4.23788	0.0008648	UP	Rbm12b2	77604
7.57536	0.000867999	UP	Stac	20840
8.00358	0.000872572	UP	Gnb1l	13972
-4.22211	0.00087468	DOWN	Nusap1	108907
7.53063	0.000879088	UP	Cabp2	29866
7.52167	0.000880849	UP	Gpbar1	227289
7.68243	0.00088604	UP	Rpl31-ps6	673222
7.55573	0.000902368	UP	Creb3l4	78284
7.69907	0.000922712	UP	Rnf39	386454
6.53028	0.000924019	UP	Rfx5	53970
6.18364	0.000947602	UP	Ift57	73916
3.78813	0.000959627	UP	Gm26980	102640708
-7.84564	0.000960014	DOWN	Oxt	18429
3.21146	0.00096531	UP	Tefm	68550
5.72674	0.000976707	UP	Pggt1b	225467
8.05166	0.000976782	UP	Ly6d	17068
7.83759	0.000986292	UP	Gm4540	100043594
7.55279	0.000986711	UP	D3Ertd751e	73852
7.47908	0.000991223	UP	Gm12188	102640062
7.64439	0.00100155	UP	Zfp94	22756
7.53807	0.00100763	UP	Fbxo21	231670
7.4952	0.00102153	UP	Slc23a3	22626
3.99156	0.00102364	UP	Mrpl45	67036
7.46277	0.00102558	UP	Qrich2	217341
7.45965	0.00103236	UP	Atp1b1	11931
5.70569	0.00104141	UP	Gatb	229487
7.56233	0.00105877	UP	Gm16490	666505
7.643	0.00107316	UP	Dnaaf3	436022
-5.28213	0.00110751	DOWN	Afp	11576
7.51113	0.0011161	UP	Gm12322	102632842
3.05684	0.00112353	UP	Ptpro	19277
7.51943	0.0011411	UP	Ak4	11639
7.4336	0.00114131	UP	Mras	17532
7.45181	0.00115493	UP	Pls3	102866
7.41838	0.0011573	UP	4930550L24Rik	75352
-2.90249	0.00116056	DOWN	Amz1	231842
7.41516	0.00116559	UP	Adat2	66757
4.31899	0.00116631	UP	Copz2	56358
-2.8048	0.00116732	DOWN	Phka2	110094
7.43201	0.001171	UP	Gm8974	105246586
6.38929	0.00119763	UP	Bckdhb	12040
7.45023	0.00120014	UP	Zfp583	213011
7.46978	0.00120447	UP	Gm15544	384647
7.52837	0.00120483	UP	Sec31b	240667
7.43041	0.001208	UP	Inpp5j	170835
6.40336	0.00121891	UP	Plag1	56711
7.39484	0.00123032	UP	Slc5a6	330064
7.39647	0.00123283	UP	B330016D10Rik	320456
-3.03995	0.00124663	DOWN	Arsb	11881
3.90113	0.00126564	UP	Irgq	210146
7.54549	0.00128807	UP	Gcat	26912
7.38829	0.00129267	UP	Oaf	102644
3.89852	0.00130122	UP	Ephx3	71932
6.3403	0.00130758	UP	Pafah2	100163
8.1322	0.00130968	UP	Col6a1	12833
8.31655	0.00134678	UP	Gm8439	667063
-3.5944	0.00136246	DOWN	Ndufa4l2	407790
7.385	0.00137111	UP	Prelp	116847
7.99342	0.0013719	UP	Acy1	109652
7.40382	0.00142546	UP	Gstt1	14871
7.61252	0.0014322	UP	Rsl1	380855
4.17468	0.0014468	UP	Srsf9	108014
8.24487	0.00145297	UP	Prss34	328780
7.355	0.00145528	UP	Sit1	54390
7.65417	0.00146098	UP	Nipsnap1	18082
-4.0934	0.00146453	DOWN	Gp9	54368
-4.23033	0.00149661	DOWN	Maged1	94275
7.3398	0.00150982	UP	Hgfac	54426
7.32011	0.00151908	UP	Tlr3	142980
-3.18421	0.00154801	DOWN	2021-03-03	320253
-4.82363	0.0015533	DOWN	Gm2986	108169055
7.33211	0.0015702	UP	Soga1	320706
-2.96141	0.00157113	DOWN	Mier2	70427
7.31667	0.0015883	UP	Mef2b	17259
7.30363	0.00160093	UP	Gm9378	668816
3.89841	0.00160247	UP	Slfn3	20557
5.68393	0.00160781	UP	Sntb2	20650
7.30537	0.0016233	UP	Ccl27a	20301
7.2949	0.00163616	UP	Ush1c	72088
7.31494	0.00163859	UP	Gm17709	100417679
-6.45143	0.00164259	DOWN	Gata4	14463
2.67551	0.0016435	UP	Fam102a	98952
7.38746	0.00166573	UP	Eps8l2	98845
5.18503	0.00166631	UP	Tmem132b	208151
7.33552	0.0016695	UP	Foxm1	14235
7.33552	0.0016695	UP	Ttll4	67534
5.7133	0.00169444	UP	Art2a-ps	11871
-4.37148	0.00172829	DOWN	Eqtn	67753
6.39924	0.00174182	UP	Shb	230126
6.27832	0.00175358	UP	Tpm2	22004
7.31148	0.00177437	UP	Ydjc	69101
6.2925	0.00177625	UP	Mcoln2	68279
5.38602	0.00177856	UP	Gm14335	100043759
7.24675	0.00183707	UP	Zfp85	22746
-6.49031	0.00184771	DOWN	Fgf13	14168
7.24494	0.00186929	UP	Arc	11838
7.24494	0.00186929	UP	Map3k10	269881
-3.46116	0.00188902	DOWN	Vmn1r65	81013
7.41599	0.00190268	UP	Sectm1a	209588
7.57548	0.00190373	UP	Lta	16992
7.24312	0.00191411	UP	Zfp7	223669
-5.1046	0.00193243	DOWN	Cntnap1	53321
5.29744	0.0019341	UP	Smc5	226026
7.26388	0.00194721	UP	Coil	12812
7.26388	0.00194721	UP	Fhdc1	229474
-4.50682	0.00195748	DOWN	Gas2	14453
7.308	0.00196545	UP	Pla2g12a	66350
6.72904	0.0019662	UP	Ears2	67417
7.3924	0.00197232	UP	Tmsb15b1	666244
3.15656	0.00199145	UP	Dnm1l	74006
3.91534	0.00201887	UP	Cmtm8	70031
5.02772	0.00205424	UP	Pbx3	18516
7.29049	0.00207544	UP	Tha1	71776
7.29049	0.00207544	UP	Ift122	81896
7.19505	0.00210444	UP	Vegfc	22341
7.2044	0.00212001	UP	Pgf	18654
5.38392	0.00212696	UP	Dnph1	381101
4.58552	0.00213146	UP	Meis1	17268
7.23766	0.00213253	UP	Yy2	100073351
7.20626	0.0021644	UP	Dnd1	213236
7.28257	0.0021701	UP	Nnmt	18113
6.61371	0.00218793	UP	Ccl17	20295
5.62361	0.00219915	UP	Hist1h3e	319151
5.63155	0.00220003	UP	Plekhn1	231002
7.17135	0.00222102	UP	Gm11694	100503567
7.21281	0.00223803	UP	Serinc2	230779
7.23584	0.00223879	UP	Upk3bl	69665
7.16945	0.00224012	UP	Gm13398	102640749
2.96053	0.00224669	UP	Stfa2	20862
5.55674	0.00228713	UP	Gm4956	241041
-8.13445	0.00230084	DOWN	Gm5321	384525
7.21096	0.00234304	UP	Il5	16191
7.21096	0.00234304	UP	Mpst	246221
6.12484	0.00235224	UP	Espl1	105988
2.48911	0.00235391	UP	Exoc5	105504
2.98912	0.00235585	UP	Tsen34	66078
7.30275	0.00237868	UP	Apoa1	11806
7.21184	0.00238939	UP	Tdgf1-ps2	21669
7.32438	0.00247282	UP	2310034G01Rik	75579
7.15306	0.00248771	UP	Sgtb	218544
7.2137	0.00249681	UP	Plekha6	240753
7.2137	0.00249681	UP	Nrn1l	234700
2.73035	0.00250123	UP	Nudt1	17766
2.78232	0.0025179	UP	Pank2	74450
7.12078	0.00256262	UP	Megf8	269878
5.44546	0.00256429	UP	Abhd6	66082
7.25488	0.00256756	UP	Gm12229	677786
2.81157	0.0025745	UP	Dhodh	56749
7.15987	0.00258204	UP	Olfr756-ps1	257805
5.40749	0.00258963	UP	Slc7a6	330836
2.75513	0.00259175	UP	Timm22	56322
7.18653	0.0026199	UP	Mfap2	17150
7.11287	0.00262088	UP	Ctgf	14219
5.61128	0.00262106	UP	Fdft1	14137
6.5252	0.0026243	UP	4930404N11Rik	432479
7.53343	0.00264285	UP	Cblc	80794
-4.47264	0.00266813	DOWN	Cdca5	67849
7.11089	0.00268157	UP	Trim62	67525
3.43857	0.00270702	UP	Klhdc10	76788
7.58132	0.0027107	UP	Hs3st1	15476
3.41191	0.00272007	UP	Mdga1	74762
5.1914	0.00272388	UP	Hist1h1b	56702
7.68286	0.00272743	UP	Gm11475	100416287
3.22357	0.00273401	UP	Bach2	12014
7.08979	0.00274029	UP	Ms4a14	383435
2.89225	0.00276261	UP	Telo2	71718
-7.12445	0.00277931	DOWN	Atp5l-ps1	140551
6.05616	0.00278626	UP	Lgr4	107515
4.42566	0.00278998	UP	Plk4	20873
7.08575	0.00279196	UP	Hmgxb3	106894
7.24583	0.00282136	UP	Agrp	11604
7.13167	0.00284346	UP	Crb3	224912
-5.05646	0.00286532	DOWN	Mipep	70478
4.24406	0.002884	UP	Tmem175	72392
6.37575	0.00290564	UP	Cabyr	71132
-7.07634	0.00293487	DOWN	Gm7618	665395
7.71725	0.00294713	UP	Vsig4	278180
5.9883	0.00297624	UP	Kif3c	16570
7.1297	0.00299556	UP	Gm16464	672495
5.1162	0.0030076	UP	Otud1	71198
4.20401	0.00302494	UP	Gnpda2	67980
7.07968	0.00302617	UP	Zfp219	69890
7.10184	0.00305684	UP	Lgi4	243914
5.18976	0.00306111	UP	Arrdc4	66412
4.36831	0.00309442	UP	Ccdc61	232933
7.3279	0.00313774	UP	Gm6189	620899
-8.95934	0.00314865	DOWN	Armcx1	78248
7.54048	0.00315009	UP	Aif1l	108897
7.03413	0.00317458	UP	Gm11830	666897
7.02993	0.00319112	UP	Ankrd42	73845
7.1009	0.00332364	UP	2210011C24Rik	70134
7.04985	0.00332663	UP	Gp5	14729
-2.74405	0.0033745	DOWN	Gm15371	100418107
-4.91172	0.00339204	DOWN	Rps6ka5	73086
-3.32158	0.00341402	DOWN	Mrm1	217038
5.97584	0.00341831	UP	Zfp819	74400
5.93032	0.00345688	UP	Marveld1	277010
7.31742	0.00350224	UP	Cys1	12879
4.87305	0.00350364	UP	Ppp1r37	232947
2.4868	0.00350406	UP	Als2	74018
5.26251	0.00356365	UP	Myo1h	231646
7.04569	0.00366395	UP	Arl9	384185
-3.57364	0.00369381	DOWN	A130010J15Rik	319266
7.01399	0.0037573	UP	Pdlim3	53318
4.73276	0.00379886	UP	Efhc1	71877
5.31992	0.00380324	UP	Smarcad1	13990
7.38182	0.00383975	UP	Bdh2	69772
-4.51032	0.00385673	DOWN	Elp6	72341
2.37169	0.0038685	UP	Ormdl1	227102
6.99044	0.00387943	UP	Cbx6	494448
-7.45797	0.00389637	DOWN	Gm3851	108167712
6.22838	0.0038969	UP	Gbgt1	227671
7.06946	0.00395312	UP	Adig	246747
7.06946	0.00395312	UP	Zfp629	320683
6.9631	0.00396076	UP	Misp	78906
6.98275	0.0039836	UP	Xcl1	16963
6.94416	0.00399464	UP	Pdia2	69191
5.342	0.00402333	UP	Mgarp	67749
2.34706	0.00406654	UP	Ly6i	57248
4.27705	0.00407459	UP	Zfp579	68490
-3.64956	0.00410408	DOWN	Irf4	16364
4.10339	0.00412847	UP	Ndst2	17423
4.88401	0.00413156	UP	Itgb4	192897
-3.82439	0.00419358	DOWN	Cideb	12684
5.10188	0.00419714	UP	Ube2q2	109161
6.95083	0.00423603	UP	Cdkn2b	12579
-3.24207	0.0042427	DOWN	Prps1l1	75456
7.0674	0.0042483	UP	Cmbl	69574
-3.1081	0.00427747	DOWN	Cdca8	52276
6.91136	0.00430325	UP	Kifap3	16579
6.9068	0.00433145	UP	Gm12340	668634
6.91363	0.00433971	UP	Rhoj	80837
2.4514	0.00435527	UP	Itgb7	16421
2.54436	0.00436834	UP	Tmem259	216157
6.91591	0.00441012	UP	Pcbp4	59092
5.82603	0.00442363	UP	Zxdb	668166
7.08471	0.00444717	UP	Flrt2	399558
6.90222	0.00449906	UP	Sh3bp4	98402
2.80187	0.00451382	UP	Pcgf3	69587
6.95647	0.00452033	UP	Pfkfb1	18639

## Sheet: Supplemental Table 2
Supplemental Table 2. Differentially expressed genes unique to decidual neutrophils from Nlrp3-/- mice determined by the comparison between LPS- and PBS-injected dams
logFC	P.Value	Trend	SYMBOL	ENTREZ
-16.3603	8.52879e-18	DOWN	Gm9843	100039316
13.8459	9.44848e-15	UP	Gm8203	666634
7.00813	8.60417e-14	UP	Zfp637	232337
-13.3193	1.33492e-13	DOWN	Gm28900	102635907
-9.43901	2.9254e-13	DOWN	Rpl10a-ps1	100043141
6.83556	4.65345e-13	UP	Slc9a6	236794
7.62221	1.54182e-12	UP	Clec4a4	474145
7.37579	1.94482e-12	UP	Rab15	104886
5.04838	7.33756e-12	UP	Socs2	216233
12.0802	9.73677e-12	UP	Gm13597	100039683
8.84748	1.30727e-11	UP	Htra3	78558
6.89689	5.47931e-11	UP	Tpgs1	110012
6.92287	7.19073e-11	UP	Pih1d1	68845
11.5207	9.30607e-11	UP	Cyb561d2	56368
8.49799	1.02492e-10	UP	Glb1	12091
6.33269	1.66636e-10	UP	Slc11a2	18174
7.66883	2.02767e-10	UP	Prpf40b	54614
6.94087	2.68246e-10	UP	Serpinb2	18788
11.5705	2.99742e-10	UP	Nqo1	18104
6.21796	3.34658e-10	UP	Btd	26363
7.26856	3.51269e-10	UP	Ccr7	12775
8.6769	7.35106e-10	UP	Dnajc9	108671
11.1139	7.41648e-10	UP	Rmdn3	67809
-12.1857	1.14753e-09	DOWN	Hist1h3c	319148
10.8529	2.01587e-09	UP	BC035044	232406
8.40644	2.01691e-09	UP	Dhrs4	28200
6.37087	2.07121e-09	UP	Stoml1	69106
7.19499	2.14262e-09	UP	Acap3	140500
10.6913	3.26151e-09	UP	Gm14326	665211
10.897	3.77394e-09	UP	Nprl2	56032
8.06007	3.94011e-09	UP	Aga	11593
10.8151	4.32671e-09	UP	Arl2	56327
10.609	4.91072e-09	UP	Dmkn	73712
-8.3045	7.80609e-09	DOWN	F12	58992
10.5139	8.08774e-09	UP	Alkbh2	231642
-9.57751	8.82739e-09	DOWN	Fam71a	619288
6.24303	1.17151e-08	UP	Xxylt1	268880
9.66299	1.51246e-08	UP	Gmppb	331026
10.3773	1.60426e-08	UP	Nsdhl	18194
7.88093	1.61572e-08	UP	Hmgn3	94353
7.70016	1.65137e-08	UP	Cd55	13136
-3.48786	1.66354e-08	DOWN	Rpl21-ps8	637748
10.4	1.6914e-08	UP	Tsen54	76265
9.99877	1.85491e-08	UP	Wbp1	22377
10.3493	2.00288e-08	UP	Bambi-ps1	81913
9.44955	2.09414e-08	UP	Gm21370	100861977
10.9777	2.13326e-08	UP	Tst	22117
-11.9634	2.47206e-08	DOWN	Zfp580	68992
-2.98518	2.79101e-08	DOWN	Mgl2	216864
8.06979	2.83482e-08	UP	Mrps2	118451
9.81772	3.06128e-08	UP	Akr1c13	27384
10.3724	3.31973e-08	UP	Actr6	67019
9.75111	3.33203e-08	UP	Mrpl44	69163
10.6556	3.93958e-08	UP	Asf1b	66929
9.21503	4.54026e-08	UP	Zdhhc24	70605
10.5429	4.76001e-08	UP	Gm11517	629750
4.75065	4.76782e-08	UP	BC017158	233913
10.2889	5.10873e-08	UP	Nmb	68039
10.3929	5.16441e-08	UP	Tacc3	21335
-5.74886	6.11125e-08	DOWN	Astl	215095
10.0992	6.90516e-08	UP	Gm12240	105244171
9.11536	7.42732e-08	UP	Haus3	231123
6.44036	7.73742e-08	UP	Cdc45	12544
6.73711	9.11242e-08	UP	Mier2	70427
10.137	9.15156e-08	UP	Gne	50798
10.0549	1.12726e-07	UP	Josd1	74158
6.36481	1.135e-07	UP	Ing2	69260
5.34978	1.18602e-07	UP	Gm15542	100043546
8.93523	1.47953e-07	UP	Rex2	100043034
10.0062	1.55329e-07	UP	Bcs1l	66821
-12.0038	1.69598e-07	DOWN	Gm2178	100039353
10.3113	1.75035e-07	UP	Gm12230	102633817
5.59275	1.94414e-07	UP	Slc2a8	56017
9.90868	1.96512e-07	UP	Zw10	26951
-11.488	2.08543e-07	DOWN	Gpr153	100129
-5.24824	2.27046e-07	DOWN	Faxc	76132
7.68931	2.35483e-07	UP	Rras	20130
9.89537	2.52689e-07	UP	Rasd1	19416
3.22384	2.60279e-07	UP	Usp18	24110
9.81825	2.62031e-07	UP	Gm17907	100416076
6.01845	2.77423e-07	UP	Ext1	14042
9.79956	2.91054e-07	UP	Gm19427	105243453
10.0007	2.98141e-07	UP	Incenp	16319
3.27567	3.14475e-07	UP	Xaf1	327959
2.96203	3.65566e-07	UP	Trex1	22040
9.76646	3.79605e-07	UP	Stx3	20908
9.97686	3.98641e-07	UP	Tnfrsf4	22163
8.71261	4.45793e-07	UP	Lrrc40	67144
9.81852	4.62344e-07	UP	Slc18a2	214084
-5.65579	5.26397e-07	DOWN	Serinc4	574418
7.49573	5.27303e-07	UP	Pycrl	66194
4.59538	5.89836e-07	UP	Pcgf5	76073
9.72702	6.1886e-07	UP	Ift27	67042
9.67051	6.39574e-07	UP	As3mt	57344
6.25025	7.73727e-07	UP	Tti1	75425
9.70634	8.07142e-07	UP	Nrde2	217827
10.4407	8.21513e-07	UP	3830403N18Rik	70691
5.88168	8.36234e-07	UP	Clec2d	93694
8.81889	8.42409e-07	UP	Hook2	170833
8.93878	8.83754e-07	UP	Serpina3g	20715
9.56834	9.12051e-07	UP	Zfp677	210503
7.09333	9.18741e-07	UP	Tgtp1	21822
-3.3436	9.45003e-07	DOWN	1700088E04Rik	27660
-5.27807	9.73417e-07	DOWN	Sned1	208777
-5.33511	1.00361e-06	DOWN	Paqr5	74090
7.50593	1.05639e-06	UP	Gm9522	671215
7.41321	1.0725e-06	UP	Zdhhc12	66220
4.79775	1.08024e-06	UP	1700037C18Rik	73261
4.98631	1.09224e-06	UP	Ppm1n	232941
8.5991	1.12732e-06	UP	Hyal2	15587
10.0053	1.27613e-06	UP	Gm16580	100417756
9.62073	1.40685e-06	UP	Cdkn2c	12580
-4.44895	1.66139e-06	DOWN	Tatdn2	381801
9.89211	1.79197e-06	UP	Dync2li1	213575
9.41439	1.94141e-06	UP	Tcea3	21401
4.958	2.23235e-06	UP	Nudt7	67528
2.67433	2.53e-06	UP	Oas1g	23960
2.77054	2.71141e-06	UP	Ifi204	15951
9.5365	2.7721e-06	UP	Gypc	71683
9.39962	3.0474e-06	UP	Dph2	67728
9.92293	3.21541e-06	UP	Smim5	66528
9.39388	3.31317e-06	UP	Gm6030	547267
2.52787	3.423e-06	UP	Herc6	67138
9.2831	3.64551e-06	UP	Gm13450	100504479
-3.28968	3.79491e-06	DOWN	Gm14052	626513
9.37987	3.81607e-06	UP	Tspyl2	52808
9.32912	3.85648e-06	UP	Gm16139	102637451
-8.39381	3.97571e-06	DOWN	Ccdc83	75338
8.52052	4.25274e-06	UP	Tbc1d7	67046
2.5597	4.54814e-06	UP	Gbp2	14469
-2.71246	4.55301e-06	DOWN	Myadm	50918
9.27819	4.73484e-06	UP	Rpl23a-ps2	668461
9.45757	4.87039e-06	UP	B230118H07Rik	68170
9.20839	5.68494e-06	UP	Gm12058	666078
6.80724	5.70828e-06	UP	Cbwd1	226043
9.45884	6.04219e-06	UP	Enox2	209224
9.89718	6.88138e-06	UP	Gorab	98376
4.51306	7.14695e-06	UP	Gm8369	666926
3.92788	7.49332e-06	UP	Nos2	18126
2.51111	7.59634e-06	UP	Tmem120a	215210
-3.20335	7.72177e-06	DOWN	Gabbr1	54393
8.12225	7.96102e-06	UP	Polrmt	216151
-7.8811	8.55451e-06	DOWN	Fam166a	68222
-2.49496	8.56077e-06	DOWN	Gm9320	668724
9.11326	8.70756e-06	UP	St7	64213
8.53306	9.15001e-06	UP	Mfge8	17304
2.71393	9.15123e-06	UP	Zbp1	58203
9.7918	9.22953e-06	UP	Gm19280	102635386
9.07693	9.61303e-06	UP	Zswim1	71971
6.9525	1.06934e-05	UP	Xlr3b	574437
5.87098	1.08755e-05	UP	Cdc6	23834
-3.65447	1.09481e-05	DOWN	Gm12397	100039668
7.06324	1.17388e-05	UP	Fahd2a	68126
9.06176	1.22343e-05	UP	Fam78a	241303
8.5585	1.23898e-05	UP	Prl7b1	75596
4.80073	1.23997e-05	UP	Pced1b	239647
7.9088	1.25504e-05	UP	Fam76b	72826
7.93216	1.29724e-05	UP	Trit1	66966
2.33778	1.29962e-05	UP	Irf7	54123
10.7292	1.30619e-05	UP	Prl8a9	67310
9.00448	1.37509e-05	UP	Bahd1	228536
7.48029	1.43819e-05	UP	1810055G02Rik	72056
8.98904	1.49672e-05	UP	Dcp1b	319618
9.08073	1.55029e-05	UP	Phf13	230936
9.27191	1.63732e-05	UP	Enpp5	83965
4.91899	1.69105e-05	UP	Eefsec	65967
6.45277	1.70085e-05	UP	Mta1	116870
9.02872	1.70236e-05	UP	Cyr61	16007
9.94258	1.77222e-05	UP	Ccl25	20300
-2.47653	1.7857e-05	DOWN	Rps12-ps3	100034727
9.50133	1.80253e-05	UP	Pdzk1ip1	67182
8.16025	1.8241e-05	UP	Nkg7	72310
4.64902	1.83593e-05	UP	Hdac6	15185
-4.36508	1.84482e-05	DOWN	Prkcg	18752
9.11567	1.93731e-05	UP	Ctu1	233189
4.82068	1.95983e-05	UP	Gstz1	14874
-8.97647	2.00276e-05	DOWN	Gm6654	626175
3.8805	2.00903e-05	UP	Aifm1	26926
-6.74977	2.07863e-05	DOWN	Zfp445	235682
8.91213	2.09544e-05	UP	Spred1	114715
9.09573	2.19137e-05	UP	Jmjd7	433466
6.30738	2.26624e-05	UP	Fap	14089
6.49693	2.30852e-05	UP	Ramp3	56089
9.5504	2.41725e-05	UP	Slc6a12	14411
9.18409	2.49568e-05	UP	Loxl3	16950
-3.00588	2.51907e-05	DOWN	Krt18	16668
4.63713	2.7945e-05	UP	Akr1e1	56043
-2.70606	2.8152e-05	DOWN	Setd1a	233904
8.83596	2.94378e-05	UP	Ear6	93719
9.58068	2.96688e-05	UP	Ccdc58	381045
8.83434	3.05986e-05	UP	Degs2	70059
7.61603	3.15391e-05	UP	Adat3	100113398
6.62255	3.27768e-05	UP	Gm9855	624784
5.89983	3.43086e-05	UP	Sssca1	56390
2.6127	3.46796e-05	UP	Rrp7a	74778
-2.41934	3.47193e-05	DOWN	Ep400	75560
2.83837	3.51986e-05	UP	Il18bp	16068
9.11762	3.61438e-05	UP	Scd2	20250
9.01493	3.64019e-05	UP	Ubiad1	71707
-5.89013	3.72808e-05	DOWN	Maoa	17161
-5.6047	3.77866e-05	DOWN	Camp	12796
3.82159	3.80264e-05	UP	Coq2	71883
8.78443	3.81347e-05	UP	Xrcc5	22596
7.98208	3.91003e-05	UP	Gm4724	100043915
5.32274	3.96441e-05	UP	Pibf1	52023
6.39017	4.16699e-05	UP	Wdsub1	72137
9.29117	4.20706e-05	UP	Apbb1	11785
6.72959	4.42106e-05	UP	Rcan3	53902
7.68383	4.42589e-05	UP	Dtwd1	69185
8.88779	4.44039e-05	UP	Hist1h2ag	319167
9.05553	4.54702e-05	UP	Msantd3	66665
-3.07294	4.62592e-05	DOWN	Mtmr1	53332
6.62024	4.65626e-05	UP	Slc5a11	233836
8.93632	4.65997e-05	UP	Sgcb	24051
-6.65357	4.82977e-05	DOWN	Rab30	75985
6.38104	4.9074e-05	UP	Scarf1	380713
9.33109	4.98043e-05	UP	Gm16288	108169035
2.69254	5.27264e-05	UP	Sppl3	74585
8.70744	5.27895e-05	UP	Gm11628	100503017
8.75893	5.30268e-05	UP	Gm614	245536
4.46545	5.32738e-05	UP	S1pr5	94226
-2.21339	5.72887e-05	DOWN	Polr2a	20020
8.84594	5.74478e-05	UP	Oxld1	66431
-3.13661	5.93488e-05	DOWN	Gm12689	100137011
-2.69519	5.94468e-05	DOWN	Kat6b	54169
2.24782	6.29567e-05	UP	Slfn4	20558
-4.63303	6.64111e-05	DOWN	Necab2	117148
8.93747	6.82449e-05	UP	Mthfd1l	270685
7.46069	7.02195e-05	UP	Iglc2	110786
7.40298	7.43177e-05	UP	Rpap2	231571
-2.37789	7.63186e-05	DOWN	Chac1	69065
8.663	7.74626e-05	UP	Trbv24	100124689
8.85623	7.86362e-05	UP	Fahd1	68636
8.83611	8.51308e-05	UP	Pcp4l1	66425
-3.0921	8.7238e-05	DOWN	Slc24a1	214111
6.65647	8.72455e-05	UP	Zfand1	66361
8.82459	8.80429e-05	UP	Kif22	110033
6.55281	8.83195e-05	UP	Zfp593	68040
8.57187	8.99554e-05	UP	Gimap4	107526
8.57076	9.12075e-05	UP	Bbs2	67378
8.94842	9.14578e-05	UP	Mfsd8	72175
8.57475	9.30441e-05	UP	Flrt3	71436
3.47574	9.53414e-05	UP	Gm13212	433801
8.56326	9.55377e-05	UP	Siah1b	20438
4.21976	9.75659e-05	UP	Phtf2	68770
9.59774	9.8042e-05	UP	Igfbp7	29817
8.76108	9.91061e-05	UP	Rpusd1	106707
7.39359	9.95434e-05	UP	Nup37	69736
3.8609	0.000103403	UP	Ifit2	15958
8.62621	0.000103553	UP	Pcbp3	59093
6.20821	0.000107145	UP	Nup93	71805
2.51012	0.000111913	UP	Zfp414	328801
8.56284	0.000114927	UP	Lrrc47	72946
5.15275	0.000117245	UP	Dbndd2	52840
7.42247	0.000119731	UP	Caap1	67770
6.29053	0.000126168	UP	Znrd1as	76416
2.19056	0.000127902	UP	Ifi47	15953
-2.21432	0.000128756	DOWN	Rpl28-ps3	100039645
-4.39539	0.000128769	DOWN	Dync2h1	110350
5.24069	0.000132845	UP	Tdrd3	219249
5.2112	0.000133029	UP	Trim16	94092
8.85296	0.000133115	UP	Erp27	69187
8.48561	0.000138259	UP	1700020N01Rik	67692
2.28043	0.0001386	UP	Ly6g	546644
5.22887	0.000140574	UP	Sdr39u1	654795
3.77607	0.000141535	UP	BC117090	100038854
-3.6401	0.000142934	DOWN	B330016D10Rik	320456
8.49164	0.000146942	UP	Il6	16193
-2.06279	0.000147113	DOWN	Dhx40	67487
3.06332	0.000149897	UP	Ifit1	15957
9.1666	0.000151806	UP	Angptl2	26360
6.29173	0.000152498	UP	Gm18853	100417831
2.58935	0.00015502	UP	Creb3	12913
8.79294	0.000155456	UP	Oit1	18300
-4.84397	0.000157043	DOWN	Gm14853	108168478
6.37625	0.000164425	UP	Orm1	18405
6.66174	0.00016451	UP	Zmym4	67785
-3.5379	0.00016887	DOWN	Gm5884	545878
-4.15954	0.000169074	DOWN	Fpgs	14287
-3.10712	0.000172531	DOWN	Cxcl14	57266
-2.52088	0.000174431	DOWN	Trim52	212085
-3.1833	0.000187008	DOWN	Rab3a	19339
6.52616	0.000189775	UP	Zbtb25	109929
-5.01442	0.000193036	DOWN	1300017J02Rik	71775
7.5468	0.000193624	UP	Ndc80	67052
8.38809	0.000203812	UP	Gm16253	105244506
-3.1794	0.000207802	DOWN	Hist1h3e	319151
8.74254	0.000212098	UP	Kcnk12	210741
-6.02665	0.000219552	DOWN	Bmf	171543
6.08134	0.000219644	UP	Gorasp1	74498
8.38132	0.000226327	UP	Hist1h3a	360198
-3.09997	0.000227536	DOWN	Prss30	30943
2.06223	0.000228351	UP	Samd9l	209086
8.60426	0.000228879	UP	Trim9	94090
8.60426	0.000228879	UP	Pkdcc	106522
7.38582	0.00023895	UP	1110008L16Rik	66132
5.10279	0.000241155	UP	Tbcd	108903
8.3851	0.000243636	UP	Gm13777	279067
3.04509	0.000243836	UP	Coa7	69893
-2.41512	0.000246441	DOWN	Fbf1	217335
4.41379	0.000247015	UP	Sh2d2a	27371
-4.3372	0.0002485	DOWN	Itk	16428
6.41792	0.000248817	UP	AI987944	233168
4.57838	0.000249578	UP	Wrb	71446
8.38636	0.000250415	UP	Plxdc1	72324
8.37092	0.000256168	UP	Polr3h	78929
7.63723	0.000256507	UP	Gins1	69270
-4.97143	0.000260392	DOWN	Enkur	71233
-3.14089	0.000266673	DOWN	Gm15366	100504390
8.3626	0.000266699	UP	Vars2	68915
8.3038	0.000268221	UP	Rpl23a-ps4	383801
8.29528	0.000272649	UP	Cd247	12503
8.51006	0.000273719	UP	Wrnip1	78903
5.01105	0.000274882	UP	Ipo5	70572
8.79359	0.000279869	UP	Cdhr4	69398
8.29208	0.000283438	UP	Arl6	56297
8.46494	0.000285069	UP	Gchfr	320415
-3.0423	0.000287229	DOWN	Dnal1	105000
2.43057	0.00028874	UP	Ttc9c	70387
4.90718	0.000293844	UP	Pus1	56361
6.04485	0.000300068	UP	Gm14308	100043381
8.86572	0.000303575	UP	Gm14276	668943
3.9963	0.000306898	UP	Chek2	50883
-3.10135	0.000311068	DOWN	Tgfb1	21803
4.20169	0.000315683	UP	Zfp273	212569
-3.6451	0.000316906	DOWN	Tas2r135	387512
2.34233	0.000324355	UP	Tspo	12257
7.04081	0.00033345	UP	Camsap2	67886
2.53811	0.000348299	UP	Serhl	68607
8.26345	0.000350953	UP	Cmss1	66497
3.92387	0.00035549	UP	Abhd13	68904
3.2306	0.000355521	UP	Yif1a	68090
8.26913	0.000360689	UP	Zbtb5	230119
8.41176	0.000367493	UP	Ncr3-ps	667612
4.22402	0.000370866	UP	Dclre1a	55947
-2.13816	0.000372182	DOWN	Chaf1b	110749
-3.22147	0.000376483	DOWN	Axl	26362
5.77992	0.000376854	UP	Nup188	227699
-6.06857	0.000378071	DOWN	Pxdn	69675
8.24611	0.000383829	UP	Saa1	20208
-3.22423	0.000389538	DOWN	Hspa1b	15511
-4.77646	0.00039901	DOWN	Slc1a2	20511
6.28167	0.000401386	UP	Gm6710	626832
2.39995	0.000421985	UP	Plac8	231507
4.18495	0.000429078	UP	Cyp4f16	70101
3.89397	0.000430265	UP	Blzf1	66352
6.89641	0.000437482	UP	Ap1ar	211556
-5.13391	0.000438175	DOWN	Mks1	380718
8.58569	0.000443191	UP	Lrrc34	71827
2.07546	0.000452575	UP	Tor3a	30935
2.42098	0.000457511	UP	4931406B18Rik	74054
8.42942	0.000461057	UP	Shisa4	77552
-3.10899	0.000465272	DOWN	Zfp553	233887
4.11442	0.000469965	UP	Cyp11a1	13070
3.01528	0.000470999	UP	Siglec1	20612
6.1252	0.000474371	UP	Dnah12	110083
8.33097	0.000477422	UP	Marveld2	218518
8.33097	0.000477422	UP	Akr1b7	11997
2.71269	0.000489792	UP	Stk35	67333
8.81097	0.000494714	UP	Cyp7b1	13123
6.02848	0.000499588	UP	Pomgnt1	68273
7.03263	0.000500543	UP	Lif	16878
8.35783	0.0005008	UP	Zap70	22637
-5.4728	0.000501145	DOWN	Prss57	73106
-6.18438	0.000502949	DOWN	Gimap3	83408
3.62573	0.000510734	UP	Kif9	16578
-2.25728	0.000539917	DOWN	Cadm1	54725
-2.51034	0.000539951	DOWN	Olfr456	259144
4.98547	0.00054396	UP	Tm7sf2	73166
-6.07315	0.000549733	DOWN	Gm14513	668984
8.11343	0.000552174	UP	Bloc1s5	17828
1.95181	0.000557913	UP	Tnip1	57783
-2.78865	0.000559633	DOWN	Ces1f	234564
6.42506	0.000570318	UP	Tmem26	327766
-3.27772	0.000580232	DOWN	Tns1	21961
8.124	0.000603794	UP	Rpl39l	68172
-4.54763	0.000604272	DOWN	Gm20517	112694759
8.15642	0.000604905	UP	Ogn	18295
-3.69049	0.000647369	DOWN	Chrna2	110902
2.08427	0.000649171	UP	Ankrd22	52024
-2.27846	0.000650334	DOWN	Anapc1	17222
2.82597	0.00065236	UP	Rbms2	56516
8.8588	0.000666934	UP	Trav11	100126466
-2.30318	0.00067099	DOWN	Syne2	319565
-3.16976	0.000674122	DOWN	Pou1f1	18736
6.36043	0.000677041	UP	Gm14434	668039
2.96468	0.000680813	UP	Mdk	17242
8.64462	0.000682981	UP	Ttc30a2	620631
8.04204	0.000707945	UP	Hist2h3b	319154
3.25035	0.000708313	UP	Acad11	102632
8.48513	0.00071812	UP	Cacnb1	12295
2.86002	0.000718196	UP	Rfx3	19726
6.76549	0.000728171	UP	Snta1	20648
1.98776	0.000731608	UP	A530064D06Rik	328830
8.78919	0.000737751	UP	Thbs3	21827
4.43086	0.000738766	UP	Ereg	13874
8.07104	0.000754009	UP	2021-09-04	18952
8.4163	0.000755393	UP	Zcchc12	72693
8.56355	0.000774705	UP	Dpep3	71854
5.58909	0.000775099	UP	Ncoa5	228869
-2.21552	0.000787488	DOWN	Pygo2	68911
-2.31311	0.000792369	DOWN	Tnik	665113
8.31822	0.000793711	UP	Ctdspl	69274
-3.03095	0.000804781	DOWN	4930444P10Rik	75799
-6.65342	0.000809293	DOWN	Mapk4	225724
5.9678	0.000818992	UP	Alkbh4	72041
8.25727	0.000822309	UP	Sct	20287
8.10923	0.000839487	UP	Cpe	12876
2.25206	0.000840266	UP	Oas1a	246730
3.17446	0.00084142	UP	Cep89	72140
8.09334	0.000842277	UP	Ctrl	109660
8.07727	0.000842755	UP	Spata21	329972
2.06037	0.000843934	UP	Fam20c	80752
-2.36421	0.000844313	DOWN	Zfp280c	208968
8.08278	0.000862019	UP	4931414P19Rik	74359
2.02576	0.000863916	UP	Ccdc127	67433
4.80742	0.00087737	UP	Wdr25	212198
-2.70648	0.000880615	DOWN	Peak1	244895
5.83191	0.000890801	UP	Zfyve21	68520
6.77806	0.000898541	UP	Cdca5	67849
-7.22561	0.000908872	DOWN	Aff2	14266
5.07412	0.000924967	UP	Ccl5	20304
-2.16799	0.000926431	DOWN	Hist1h2bb	319178
-4.78805	0.000936815	DOWN	Csf2	12981
3.31264	0.000938384	UP	Zfp26	22688
4.89757	0.000953642	UP	Col6a2	12834
-1.91422	0.000957404	DOWN	Pdpk1	18607
5.73539	0.000966749	UP	Tmem138	72982
2.62732	0.000969116	UP	Fcf1	73736
7.95109	0.000972557	UP	Cdc42bpb	217866
6.6488	0.000986697	UP	Cyb561	13056
1.75464	0.000991913	UP	Ifitm3	66141
8.74688	0.000996283	UP	Gstk1	76263
7.94599	0.00100536	UP	Cxadr	13052
8.16031	0.00100665	UP	Wfikkn1	215001
8.55759	0.001043	UP	Shpk	74637
8.29867	0.00104665	UP	Gm8495	667174
4.96632	0.00105768	UP	Slx4	52864
4.87577	0.00107944	UP	Cers4	67260
-3.94315	0.00108015	DOWN	Tnk2	51789
5.45527	0.00109723	UP	Pln	18821
3.23213	0.00111356	UP	Nop16	28126
-4.619	0.00111439	DOWN	Pter	19212
1.85348	0.00111707	UP	Wfdc17	100034251
5.12311	0.00112188	UP	Dph1	116905
6.12781	0.00112549	UP	Smarcd3	66993
8.21666	0.00114686	UP	Gpr31b	436440
8.27477	0.0011616	UP	Cd5	12507
2.72228	0.00116522	UP	Ms4a4c	64380
-9.13927	0.00117094	DOWN	Msmp	100039672
6.12931	0.00117164	UP	Ubox5	140629
2.08498	0.00117196	UP	Slfn8	276950
7.89652	0.00119584	UP	Slc26a4	23985
-2.95617	0.00120596	DOWN	Nr4a3	18124
9.25258	0.00121925	UP	Crabp2	12904
8.06045	0.00122495	UP	Gtsf1	74174
-2.39904	0.00122748	DOWN	Atp2a3	53313
7.90668	0.00125493	UP	Yjefn3	234365
-4.11506	0.00127635	DOWN	Acta1	11459
-2.73264	0.00127962	DOWN	Il2ra	16184
-7.22586	0.0012829	DOWN	Gm14172	100416181
3.13307	0.00130148	UP	Fam160b1	226252
7.86916	0.00130496	UP	Gm14036	102634483
5.89302	0.00132373	UP	Lrp12	239393
-2.07325	0.00133026	DOWN	Dusp10	63953
7.89054	0.0013491	UP	Smad6	17130
5.44937	0.00136939	UP	Met	17295
1.78666	0.00138656	UP	Rnd1	223881
8.89214	0.00140045	UP	Amhr2	110542
-2.50206	0.00141258	DOWN	Creb5	231991
8.12593	0.00141882	UP	Gm15602	668452
2.27199	0.00142242	UP	Gm8113	666451
7.84857	0.00144609	UP	Fam149b	105428
1.96923	0.00146406	UP	Eno1	13806
1.77268	0.00149001	UP	Tax1bp3	76281
2.26621	0.00149398	UP	S1pr2	14739
-6.84295	0.0014957	DOWN	Gpc2	71951
2.52898	0.00149679	UP	Itga5	16402
-2.72591	0.00149998	DOWN	Ube3c	100763
-2.50807	0.00150143	DOWN	Pdgfrl	68797
-3.15843	0.00150814	DOWN	Cd300c	387565
7.8332	0.00151176	UP	Layn	244864
3.6923	0.00151702	UP	Dnajc14	74330
1.85757	0.00152203	UP	Gbp7	229900
-2.16646	0.00152451	DOWN	Fryl	72313
6.76412	0.0015305	UP	Hinfp	102423
7.97067	0.00154171	UP	Phldb1	102693
-2.45007	0.0015615	DOWN	Tmem132a	98170
7.89614	0.00156893	UP	Gm8648	667465
2.81887	0.00156995	UP	Scfd2	212986
-3.46449	0.00158379	DOWN	Rccd1	269955
8.00506	0.00159163	UP	Sult1d1	53315
3.68692	0.00159216	UP	Gm12551	100040388
7.81581	0.0016153	UP	Pemt	18618
-1.91589	0.00161925	DOWN	Scnn1a	20276
7.88453	0.0016439	UP	Thumpd2	72167
2.21572	0.00164463	UP	Smpdl3a	57319
4.33726	0.00165611	UP	Cntrob	216846
8.10049	0.00167337	UP	2610008E11Rik	72128
7.9202	0.0016945	UP	Armcx6	278097
2.16092	0.00171508	UP	Slc31a2	20530
2.05923	0.00173312	UP	Cd14	12475
2.33008	0.00173529	UP	Cdc25b	12531
2.22737	0.00173968	UP	1600014C10Rik	72244
3.44709	0.00178332	UP	Gnb4	14696
-5.75658	0.00179121	DOWN	Inpp4b	234515
8.13196	0.0017962	UP	Gm7346	664801
-4.01922	0.00181101	DOWN	Dsg2	13511
7.88986	0.00182106	UP	Abhd14a	68644
1.98779	0.00183136	UP	Nupr1	56312
7.76158	0.00184912	UP	Paqr8	74229
2.37716	0.00185255	UP	Pfkl	18641
-8.23235	0.00187949	DOWN	Gm14414	621442
8.2716	0.00188757	UP	Prl6a1	19111
-7.82719	0.00189474	DOWN	Gm15727	108169066
5.84215	0.0019387	UP	Ptov1	84113
-2.18666	0.00194508	DOWN	Olfr152	258640
7.81807	0.0019833	UP	Ccl21b	100042493
7.76235	0.00198521	UP	Cd248	70445
4.19937	0.00198941	UP	Tut1	70044
2.27246	0.00201921	UP	Itgb1bp1	16413
-3.48627	0.00202291	DOWN	Actl7b	11471
2.80796	0.00204538	UP	Sec61a2	57743
7.80049	0.00206487	UP	Serpinb9d	20726
8.01324	0.00207444	UP	Gtse1	29870
1.62622	0.00210614	UP	Carhsp1	52502
5.24041	0.00212057	UP	Tm9sf3	107358
-4.16013	0.00212285	DOWN	1700109H08Rik	77036
-5.55328	0.002193	DOWN	Bmp8b	12164
2.05101	0.00220619	UP	Il23a	83430
8.1224	0.00223188	UP	Cdkn1c	12577
-2.67031	0.00224361	DOWN	Rps27rt	100043813
-1.93918	0.00225099	DOWN	Rps21	66481
7.72003	0.00226033	UP	C1s1	50908
-4.29005	0.00226043	DOWN	Adcy9	11515
3.56855	0.00229816	UP	Gm12346	544800
-2.04496	0.00231462	DOWN	Mecr	26922
4.68843	0.0023303	UP	Dexi	58239
8.01651	0.00233261	UP	Ccr1l1	12770
7.74644	0.00234144	UP	Gm29454	108167710
-3.68393	0.00234437	DOWN	Pde7a	18583
-2.57702	0.00235705	DOWN	Ly75	17076
-1.77822	0.00236211	DOWN	Rpl27-ps3	621100
-2.1257	0.00236887	DOWN	Rpl31-ps8	667682
2.5545	0.002393	UP	BC004004	80748
8.50394	0.00241239	UP	Plat	18791
7.7216	0.00245257	UP	Farp1	223254
7.77047	0.00246467	UP	Zxda	668171
5.2456	0.00250618	UP	Tubd1	56427
-2.28969	0.00250725	DOWN	Rad1	19355
1.89422	0.00252263	UP	B3gat3	72727
-3.60854	0.0025263	DOWN	Lekr1	624866
-2.12165	0.00253528	DOWN	Zfp369	170936
-2.54062	0.00255097	DOWN	Elmsan1	238317
5.50294	0.00256782	UP	Gm15539	100416290
-1.97392	0.00257238	DOWN	Rere	68703
-4.33434	0.00261871	DOWN	Cecr2	330409
-2.09337	0.00266552	DOWN	Igf1r	16001
8.19726	0.00266709	UP	Plac1	56096
4.4212	0.0027093	UP	Oxa1l	69089
7.88745	0.00275486	UP	Stbd1	52331
1.63731	0.00277222	UP	Ltb4r1	16995
-2.49569	0.0027822	DOWN	Zfp687	78266
-4.08923	0.00278864	DOWN	Phxr2	18687
-5.68099	0.00280262	DOWN	Pik3r3	18710
7.64533	0.00280312	UP	Bivm	246229
-5.26648	0.00281678	DOWN	Nrxn1	18189
1.78703	0.00282681	UP	Ssna1	68475
-1.81615	0.00282799	DOWN	Mfn1	67414
7.74482	0.0028286	UP	Adam3	11497
5.91952	0.0028364	UP	Fuz	70300
-2.04436	0.0028473	DOWN	Gtf2i	14886
7.83476	0.00286656	UP	Dnmt3b	13436
-1.84294	0.00288404	DOWN	Per1	18626
-2.63021	0.00289711	DOWN	Slc23a2	54338
5.78737	0.00290727	UP	Etv1	14009
-2.37871	0.00291249	DOWN	Nkd1	93960
3.98203	0.00299993	UP	Rgsl1	240816
8.66255	0.00301246	UP	Prl7d1	18814
7.33547	0.00302554	UP	Olfr433	258712
-3.2002	0.00303564	DOWN	Lmnb2	16907
-2.84722	0.00304938	DOWN	1810024B03Rik	329509
1.67446	0.00305235	UP	Ctla2a	13024
-3.0482	0.00308464	DOWN	Syne1	64009
-3.01886	0.00309062	DOWN	Ptprd	19266
4.16495	0.00312226	UP	Coq3	230027
6.24662	0.00312302	UP	Rras2	66922
8.14399	0.00313532	UP	Sfrp2	20319
1.98163	0.00314344	UP	Ppa1	67895
-1.82475	0.00319386	DOWN	Tanc1	66860
2.49595	0.00320991	UP	Asnsd1	70396
5.21059	0.003231	UP	Slc22a21	56517
2.91062	0.00324664	UP	Homez	239099
7.78563	0.00325052	UP	Ppm1j	71887
-8.67056	0.00329122	DOWN	Gm15497	665882
3.82812	0.00332532	UP	Mark4	232944
5.31788	0.00335343	UP	Lrrc1	214345
2.01088	0.00336285	UP	Wdr55	67936
5.159	0.00336427	UP	Abhd17c	70178
7.61614	0.00337019	UP	Gm21541	100862177
7.56965	0.00340523	UP	Lpar1	14745
1.656	0.00341665	UP	Trim12a	76681
-3.40091	0.00342758	DOWN	Echdc3	67856
-6.3362	0.00343458	DOWN	Mfsd2b	432628
-4.15957	0.00343908	DOWN	Tmem184a	231832
-1.89081	0.00344381	DOWN	Retn	57264
1.6588	0.00345636	UP	Ly6c2	100041546
-3.77702	0.00347475	DOWN	Prpf19	28000
4.02341	0.00347555	UP	Tyw3	209584
7.56656	0.00350401	UP	Col12a1	12816
-2.07801	0.0035154	DOWN	Hist1h4m	100041230
7.56523	0.00353982	UP	Nxnl2	75124
-4.42446	0.0035413	DOWN	Gm16581	100417585
1.6245	0.00355089	UP	Pkm	18746
5.1162	0.00357965	UP	Zfp523	224656
7.57538	0.00370837	UP	Angel1	68737
1.87407	0.00373969	UP	Irgm1	15944
-3.45548	0.00375769	DOWN	Etl4	208618
1.81664	0.00380017	UP	Ms4a6b	69774
8.51325	0.00382784	UP	Igkv6-15	108022
-5.25021	0.00384135	DOWN	Rpl10-ps1	100043391
-7.85542	0.00384585	DOWN	Gm12266	667892
5.40079	0.00384784	UP	Lsr	54135
3.12977	0.00385133	UP	Ccnjl	380694
3.73235	0.00386061	UP	Bcl7c	12055
8.5733	0.00387217	UP	Cd40lg	21947
2.59433	0.00387968	UP	Gemin2	66603
7.64871	0.00389252	UP	Mfsd2a	76574
1.73005	0.00390061	UP	Rab32	67844
-3.2366	0.00391835	DOWN	Kcnj10	16513
1.70221	0.00392619	UP	Ms4a6d	68774
2.0559	0.00400045	UP	Higd1a	56295
2.43555	0.00401857	UP	Cd300e	217306
1.58326	0.00408618	UP	Cd80	12519
-1.69298	0.00409083	DOWN	Pnn	18949
-1.5802	0.00412854	DOWN	Tbkbp1	73174
-1.6086	0.00416166	DOWN	Sidt2	214597
-2.78723	0.00420553	DOWN	Gm3898	100042548
1.82154	0.00421066	UP	Plscr1	22038
-8.79074	0.00423329	DOWN	Gm13422	664835
7.58635	0.00425166	UP	1700030J22Rik	69528
1.66219	0.00426318	UP	Mitd1	69028
-1.7788	0.00430204	DOWN	Dzank1	241688
6.35558	0.00430766	UP	Phf19	74016
-4.33664	0.00430823	DOWN	Actc1	11464
-2.09591	0.00430995	DOWN	Abca9	217262
4.32511	0.00432085	UP	Il27	246779
2.32578	0.00434375	UP	Filip1l	78749
7.8078	0.00436595	UP	Doc2g	60425
-2.20841	0.00436806	DOWN	Srcap	100043597
1.85321	0.00438138	UP	2310022A10Rik	66367
-3.38317	0.00440833	DOWN	E030018B13Rik	381994
2.88516	0.00442601	UP	Exosc9	50911
-2.43076	0.00442944	DOWN	Arhgap26	71302
3.25825	0.00443615	UP	Asb13	142688
-1.82578	0.00446982	DOWN	Huwe1	59026
7.51613	0.00449064	UP	Wnt6	22420
1.87705	0.00450302	UP	Ube2e1	22194
-6.89783	0.00451964	DOWN	Slc7a13	74087
2.35793	0.00453654	UP	B4galt7	218271
3.62096	0.00456097	UP	Micu3	78506
-3.43959	0.0045873	DOWN	Adam30	71078
-2.2611	0.0046003	DOWN	Rpl39	67248
2.02883	0.0046048	UP	Mrgpra2a	668727
-1.7025	0.00463787	DOWN	Rpl36a	19982
-6.16228	0.00465812	DOWN	Cadm2	239857
7.936	0.0046713	UP	Mst1r	19882
7.49491	0.00470559	UP	Tspyl4	72480
1.89759	0.00471717	UP	Isg20	57444
-2.21865	0.00473189	DOWN	Sap18	20220
-5.38594	0.00473615	DOWN	Ulk4	209012
4.18651	0.00477694	UP	Cd99l2	171486
7.61533	0.00478636	UP	Ptpn4	19258
6.24645	0.00478994	UP	Zfp958	233987
1.57018	0.00483077	UP	Plod1	18822
7.51154	0.00485261	UP	Tmem81	74626
8.39732	0.00489524	UP	Prm1	19118
-2.96236	0.00490694	DOWN	Nkx2-1	21869
5.88821	0.00492188	UP	Slc6a8	102857
-3.33742	0.00494566	DOWN	Pogz	229584
7.59508	0.00497031	UP	Ighv1-53	780931
6.45041	0.00497133	UP	Syne3	212073
7.6806	0.00501339	UP	Gm15197	666540
2.06566	0.00501515	UP	Esd	13885
2.09773	0.00501863	UP	Dpep2	319446
-2.24139	0.00502122	DOWN	Mki67	17345
1.8736	0.00503428	UP	Eno3	13808
-3.49646	0.00504016	DOWN	Ints1	68510
-4.0773	0.00506078	DOWN	Gm10359	100042349
-4.08209	0.00506291	DOWN	Tshz1	110796
1.55154	0.00506974	UP	Upp1	22271
7.83414	0.00507016	UP	Wnt2	22413
1.89983	0.00515029	UP	Fcgr1	14129
-2.80612	0.00515645	DOWN	Sgsm2	97761
8.10925	0.00515858	UP	Gm15712	100416291
-3.17962	0.00521128	DOWN	Depdc5	277854
-2.7	0.00525387	DOWN	Ubap2	68926
2.52838	0.00529227	UP	Cog7	233824
-3.2438	0.00531786	DOWN	Dcun1d4	100737
1.66916	0.00534605	UP	Gys1	14936

## Sheet: Supplemental Table 3
Supplemental Table 3. Differentially expressed genes shared between decidual neutrophils from Nlrp3-/- and Nlrp3+/+ mice determined by the comparison between LPS- and PBS-injected dams
logFC_WT	logFC_KO	P.Value_WT	P.Value_KO	Trend	SYMBOL	ENTREZ
3.45584	9.08014	0.00249474	3.30499e-10	UP	Magohb	66441
6.30278	10.183	0.000929482	6.0099e-10	UP	Lipg	16891
2.88225	3.69723	0.00112939	3.52176e-09	UP	Ifit3	15959
10.7298	10.9458	4.56509e-08	3.76712e-09	UP	Il12a	16159
6.23434	10.774	0.000327093	7.35458e-09	UP	Slc25a14	20523
7.68813	10.3666	2.87005e-06	1.70737e-08	UP	Mpnd	68047
3.23019	4.41099	6.43812e-05	2.09869e-08	UP	Ikbke	56489
9.56435	10.1441	1.76218e-06	3.71556e-08	UP	Cxcl13	55985
9.73177	10.1876	5.55697e-06	4.66276e-08	UP	Nudt17	78373
6.33913	7.7296	9.14173e-05	6.48815e-08	UP	Rhbdd3	279766
7.5384	10.3365	1.84885e-07	7.64101e-08	UP	Slc26a6	171429
10.3479	8.95364	1.31436e-07	1.6523e-07	UP	Rdh14	105014
10.656	9.85538	6.19202e-08	2.22142e-07	UP	Chac2	68044
10.3521	10.43	1.37536e-07	2.23602e-07	UP	Bpgm	12183
9.84368	6.52406	1.79133e-06	3.6002e-07	UP	Calml4	75600
7.65417	10.0985	0.00146098	4.1564e-07	UP	Tmem213	77522
8.09871	9.86314	2.87143e-05	4.3228e-07	UP	Il22ra2	237310
10.2687	9.78555	1.93538e-07	5.67349e-07	UP	Phlda3	27280
10.9134	7.49472	6.31232e-08	6.32825e-07	UP	Mtg1	212508
3.85766	4.57581	0.00405984	8.48218e-07	UP	Tstd3	77032
9.29365	9.57789	4.63127e-06	1.36079e-06	UP	Tnfrsf8	21941
9.46189	9.592	9.15675e-06	1.63951e-06	UP	Dnmt3l	54427
9.0414	9.42918	1.8603e-05	1.7848e-06	UP	Akr1b8	14187
7.28658	10.2428	0.00016937	1.80699e-06	UP	Mcat	223722
8.9336	9.44963	1.56959e-05	1.98938e-06	UP	1700020L24Rik	66330
8.91523	8.19312	2.23682e-05	3.60099e-06	UP	Cd200	17470
8.3884	9.40376	0.000120334	5.12095e-06	UP	Zfp160	224585
7.82661	9.35513	0.000557553	5.20373e-06	UP	Gm11430	102635421
5.86202	6.75464	0.00266064	5.22981e-06	UP	Col3a1	12825
6.80317	9.55158	0.000406766	5.47492e-06	UP	Plac9a	211623
8.87606	9.45322	1.5318e-05	6.08967e-06	UP	Zfp54	22712
9.1032	9.11781	8.55003e-06	7.93546e-06	UP	Mccc1	72039
7.50096	7.1633	2.82478e-06	8.15516e-06	UP	Tsr1	104662
5.61264	4.96178	2.41726e-05	8.36735e-06	UP	Rangrf	57785
7.62085	9.35749	0.000681571	8.71324e-06	UP	S100a16	67860
8.01931	9.25657	0.000261159	9.50437e-06	UP	A930002H24Rik	320004
8.04912	9.07479	0.000497458	1.02663e-05	UP	Gm11962	382478
9.46495	8.04054	2.43834e-05	1.03952e-05	UP	Cst7	13011
8.61418	9.14881	3.49673e-05	1.15669e-05	UP	Clec4b2	381809
9.10623	9.24518	9.65368e-06	1.20621e-05	UP	Rilp	280408
8.37676	8.2541	7.69173e-05	1.24131e-05	UP	Dusp19	68082
8.74397	9.61777	3.62559e-05	1.52199e-05	UP	Tpbpb	116913
-6.89944	-5.17064	0.00130526	1.61516e-05	DOWN	Btbd7	238386
8.37276	6.8173	6.12031e-06	1.65398e-05	UP	Egfl8	81701
7.04665	8.98562	0.00370121	1.68779e-05	UP	Zfp667	384763
8.13059	9.06014	0.000205912	1.74048e-05	UP	Prl2c5	107849
7.53509	9.65751	0.000940695	1.85048e-05	UP	1700056E22Rik	73363
9.40832	9.2007	2.90507e-06	1.91492e-05	UP	Agk	69923
9.79899	5.9768	1.23707e-06	2.01137e-05	UP	Rcc1	100088
4.71241	4.57223	2.16933e-06	2.0345e-05	UP	Rft1	328370
8.31609	8.86488	0.000164038	2.58874e-05	UP	Rom1	19881
6.46775	5.45553	1.33511e-05	2.69219e-05	UP	Cd3g	12502
8.9754	8.8779	1.15237e-05	2.7651e-05	UP	Cnn3	71994
5.88995	7.94545	0.000535786	2.87158e-05	UP	Setd6	66083
3.47686	4.40798	0.000423737	2.89602e-05	UP	Psph	100678
6.00664	8.86273	0.000426988	2.94591e-05	UP	Gm7535	665187
9.9984	7.97667	6.73877e-07	2.99488e-05	UP	Fstl3	83554
9.47734	8.80574	4.7305e-06	3.27045e-05	UP	Insl6	27356
10.3675	7.51657	1.2784e-07	3.3782e-05	UP	Armc6	76813
5.30097	4.00652	1.22934e-09	3.58397e-05	UP	Ptges	64292
9.52919	7.02553	2.01619e-06	3.6397e-05	UP	Lpar5	381810
8.33405	8.76487	0.000232064	3.88236e-05	UP	Macrod1	107227
8.95791	6.67077	1.50453e-05	4.14459e-05	UP	Sult6b1	73671
8.31575	8.73545	9.62285e-05	4.56967e-05	UP	Zfp946	74149
5.7716	4.25088	4.79083e-07	4.97707e-05	UP	Pnp2	667034
6.36265	9.39818	0.00148782	5.1135e-05	UP	Gramd2	546134
8.58254	8.78979	3.94651e-05	5.60344e-05	UP	Tgfbr3	21814
8.2436	8.88995	0.000116795	5.76533e-05	UP	Taf9b	407786
7.61455	8.67436	0.000728608	5.87446e-05	UP	Ly6g5b	266614
7.8947	9.40006	0.000304339	6.06064e-05	UP	Sdr42e1	74032
7.45338	8.77667	0.00111722	6.94464e-05	UP	Bod1	69556
-7.22165	-9.7674	9.38663e-06	7.58875e-05	DOWN	Gm15725	100047966
8.66111	8.89528	4.22939e-05	7.66799e-05	UP	Tex33	73376
9.27817	8.86086	4.44903e-06	7.74647e-05	UP	Vmn1r-ps145	100312570
7.75632	8.97049	0.000449477	7.92069e-05	UP	Exog	208194
7.00579	8.61996	0.000769178	8.52529e-05	UP	Nthl1	18207
7.08373	8.63458	0.00284809	8.94165e-05	UP	Folr1	14275
5.36552	8.64287	0.00167519	8.96379e-05	UP	Trmt11	73681
4.85292	3.9817	0.000298301	9.06522e-05	UP	Hadh	15107
7.33508	8.56591	0.000159316	9.08181e-05	UP	Cela1	109901
7.65748	8.63814	0.000713618	0.000107243	UP	Pcbd1	13180
9.06904	5.43836	1.25253e-05	0.000125404	UP	Slc46a1	52466
10.501	9.91095	7.88468e-08	0.000126968	UP	Mtus2	77521
9.51404	7.28131	6.26588e-06	0.000141031	UP	Car13	71934
8.85332	8.55196	1.66353e-05	0.000159121	UP	Fam167a	219148
7.80824	8.59665	0.00038754	0.00016391	UP	Thtpa	105663
7.7239	8.38684	0.00171221	0.000200781	UP	Morn2	378462
7.0161	5.86335	0.000311942	0.000205466	UP	Zbtb33	56805
8.87938	8.4256	2.06836e-05	0.000206734	UP	Taco1	70207
8.05305	8.56157	0.00037835	0.000226432	UP	Zfp61	22719
8.70263	8.39329	5.55643e-05	0.000233275	UP	Ctps	51797
7.68966	8.90474	0.00162748	0.000236121	UP	Zfp358	140482
8.12837	8.45883	0.000389083	0.00024045	UP	Cep41	83922
7.54736	7.59312	0.00406607	0.000258088	UP	Dusp14	56405
8.32528	7.5698	8.45018e-05	0.000265923	UP	Mlst8	56716
5.51294	8.33994	0.00117256	0.000269989	UP	Zc3h8	57432
5.9004	4.23031	0.00052788	0.000279896	UP	Slc36a4	234967
6.24913	8.39138	0.000203089	0.00028449	UP	Fam189b	68521
7.57153	9.29327	0.00279473	0.000289452	UP	Slc22a18	18400
7.98927	8.90004	0.000287198	0.000308038	UP	Tmem53	68777
4.8101	3.97447	5.08249e-05	0.000341271	UP	Hyls1	76832
7.74736	8.24365	0.000514244	0.000342457	UP	Rab33a	19337
7.13559	6.91354	0.00261354	0.000391282	UP	Setmar	74729
8.24436	8.25745	0.000181172	0.000410704	UP	Gm6612	625672
7.28419	5.01214	7.91669e-06	0.000420217	UP	Trmt10b	69934
7.60565	8.19783	7.65497e-05	0.000426942	UP	Nbl1	17965
7.09889	8.16196	0.00353377	0.000453904	UP	Chtf18	214901
9.54781	6.85681	1.85681e-06	0.00048987	UP	Dnase1l2	66705
8.19575	8.21425	0.000417128	0.000512752	UP	Gm4877	232745
8.63797	8.12217	0.000120684	0.000577236	UP	Abcb6	74104
7.23828	8.25694	0.000130441	0.000583359	UP	Tmem150a	232086
6.1881	8.24246	0.00322564	0.00059997	UP	Pgap3	320655
8.25272	8.58093	0.000160527	0.000614796	UP	Gpr15	71223
8.82488	8.19662	3.13759e-05	0.000630908	UP	Gja1	14609
8.11783	8.24677	0.000156719	0.000656554	UP	Vmac	106639
8.36168	8.14551	8.7559e-05	0.000665824	UP	Gpr85	64450
7.8052	8.13002	0.000501114	0.000667981	UP	Oit3	18302
7.98552	8.13002	0.000231681	0.000667981	UP	Nckap5l	380969
5.09829	8.03885	0.00328358	0.000712755	UP	Map6	17760
7.98334	8.0528	0.000236276	0.000758567	UP	Angptl6	70726
8.97616	6.69016	1.44121e-05	0.00079822	UP	Fastkd5	380601
7.62428	8.12344	0.00110351	0.000813654	UP	Tada2b	231151
5.83959	6.74589	0.0042502	0.000855204	UP	Gm340	381224
8.19901	7.98591	0.000382242	0.000869727	UP	Stk19-ps1	114241
7.65735	8.29598	0.00131385	0.000930015	UP	Gm15694	101669761
8.88213	8.25646	4.38997e-05	0.000940352	UP	Gzma	14938
9.01146	6.59944	1.27568e-05	0.00102558	UP	Mtrf1	211253
7.38415	8.0147	0.00152322	0.00105401	UP	Dnajc19	67713
5.22457	8.32482	0.00233441	0.00106728	UP	Lrrc49	102747
8.28869	7.87989	0.000114156	0.00125931	UP	Suox	211389
8.23792	8.06203	0.00027795	0.00128434	UP	Epgn	71920
5.56656	4.22384	1.16164e-05	0.00129675	UP	Il18	16173
2.84669	3.89379	0.00359522	0.00130139	UP	Vmn2r11	384219
6.99905	7.86665	0.00345967	0.00134145	UP	Gm13543	639491
8.62167	7.08644	5.41003e-05	0.00135305	UP	Zbtb32	58206
7.11676	7.82694	0.000178416	0.001485	UP	Rtn1	104001
7.61595	8.30671	0.000747931	0.00154344	UP	Gemin4	276919
7.82406	7.32217	0.000593079	0.00158824	UP	Fbxo5	67141
8.05959	7.80123	0.000265779	0.00166734	UP	Creb3l3	208677
8.21513	6.44014	0.000120682	0.00180097	UP	Trmt5	76357
5.0324	3.81794	5.45991e-05	0.00202308	UP	Col1a2	12843
8.15744	7.76042	0.000139171	0.00204354	UP	Pgrmc2	70804
4.20785	3.62594	0.000301064	0.00213663	UP	Lrrc75b	192734
7.47147	7.84462	0.00283006	0.00229421	UP	Zfp40	22700
7.96096	7.67805	0.000455985	0.00245949	UP	Gm14049	100043768
7.92675	7.77047	0.000277256	0.00246467	UP	Itpa-ps1	620661
6.90502	4.79997	1.17965e-09	0.00279286	UP	Saa3	20210
7.2984	7.6306	0.00159238	0.00279816	UP	Serpinf2	18816
7.05203	7.64533	0.00024711	0.00280312	UP	Plekhf1	72287
-4.10175	-3.5288	0.00287822	0.00282781	DOWN	Zdhhc19	245308
7.98393	7.79791	0.000296879	0.00291514	UP	Hsd17b2	15486
7.95142	7.62338	0.000262912	0.0029306	UP	Pigg	433931
7.97911	7.65118	0.000502828	0.00299414	UP	4930503L19Rik	269033
7.9747	7.72125	0.000399316	0.00307872	UP	Hist1h2ai	319191
-3.23658	-4.65253	0.00103566	0.00313024	DOWN	Ttll5	320244
7.53146	5.5236	0.00186343	0.00328308	UP	Spef1	70997
7.06017	7.57406	0.00295268	0.00331841	UP	Gopc	94221
7.01727	8.56178	0.00385659	0.00345016	UP	Dusp13	27389
7.40055	7.98017	0.00158421	0.00373976	UP	Rnd2	11858
7.22849	7.57978	0.00286464	0.00388395	UP	Pamr1	210622
7.50281	6.40006	0.000916906	0.0043541	UP	Btla	208154
7.1009	7.83043	0.00332364	0.00442722	UP	Glrx5	73046
7.71959	7.47052	0.000735387	0.0048635	UP	Sult1e1	20860

## Sheet: Supplemental Table 4
Supplemental Table 4. Differentially expressed genes unique to uterine neutrophils from Nlrp3+/+ mice determined by the comparison between LPS- and PBS-injected dams
logFC	P.Value	Trend	SYMBOL	ENTREZ
7.76999	1.29021e-33	UP	Saa3	20210
3.36889	2.07174e-29	UP	Gm5483	433016
4.07919	4.12145e-27	UP	BC100530	100034684
11.8068	3.77678e-24	UP	Orm1	18405
-2.68303	4.17529e-21	DOWN	H2-Aa	14960
-2.53649	1.72665e-20	DOWN	Cd74	16149
2.70554	1.98917e-19	UP	Fpr2	14289
5.48348	1.42282e-17	UP	Stfa3	20863
3.51441	1.44969e-17	UP	Wfdc21	66107
-6.13881	3.54041e-17	DOWN	Siglech	233274
5.48921	6.41801e-17	UP	Ugt1a6b	394435
-12.4349	4.39507e-15	DOWN	Trbj1-5	100125252
-2.70779	5.2548e-15	DOWN	H2-Ab1	14961
2.20567	8.52949e-15	UP	Tspo	12257
-9.48263	3.22822e-14	DOWN	Gm4294	100043209
3.44053	6.29487e-14	UP	Ccl5	20304
2.0356	1.75933e-13	UP	Mbd2	17191
2.97276	2.74242e-13	UP	Wfdc17	100034251
-3.34812	9.91911e-13	DOWN	Ighj1	777648
10.3584	2.3911e-11	UP	Igsf8	140559
5.92178	2.70259e-11	UP	Osgepl1	72085
11.1594	5.39865e-11	UP	Gm21370	100861977
-2.68667	8.01469e-11	DOWN	Pmepa1	65112
-10.8724	1.10647e-10	DOWN	Gm10774	100043714
3.08554	1.40453e-10	UP	Ly6g	546644
2.23793	1.62796e-10	UP	Stfa2l1	268885
-2.90819	1.92297e-10	DOWN	Prps1l3	328099
-2.38268	2.01253e-10	DOWN	H2-Eb1	14969
-1.53496	2.71013e-10	DOWN	Cxcl16	66102
-2.03569	3.36951e-10	DOWN	Rgs1	50778
-1.93217	6.49976e-10	DOWN	Tmem109	68539
10.7308	9.34216e-10	UP	Wrap53	216853
-3.16856	1.08146e-09	DOWN	Trit1	66966
1.78187	1.28696e-09	UP	Mcemp1	69189
2.04847	1.549e-09	UP	Ifitm1	68713
2.65207	1.60627e-09	UP	Snai1	20613
-2.76494	1.63647e-09	DOWN	Tmem206	66950
-1.66188	1.71348e-09	DOWN	Ddrgk1	77006
1.76627	2.13158e-09	UP	Chil1	12654
1.393	2.19354e-09	UP	Plp2	18824
4.26735	3.1833e-09	UP	Stfa2	20862
10.5671	3.35888e-09	UP	Gm10913	100503125
2.0544	3.55061e-09	UP	Pglyrp1	21946
9.81541	3.74115e-09	UP	4930438A08Rik	73988
1.24753	3.94588e-09	UP	Alox5ap	11690
1.58655	4.13112e-09	UP	Ifitm3	66141
1.82975	4.21022e-09	UP	Ifi27l2a	76933
1.54192	4.64644e-09	UP	Bst1	12182
-1.70837	4.96079e-09	DOWN	Cx3cr1	13051
9.75081	6.02931e-09	UP	Edn1	13614
10.475	6.7685e-09	UP	Insl3	16336
1.9473	7.51053e-09	UP	Cldn15	60363
-4.00109	8.90329e-09	DOWN	Tmem82	213989
-2.0645	9.88113e-09	DOWN	Ighm	16019
-4.9306	1.17513e-08	DOWN	Fads2	56473
7.4201	1.20636e-08	UP	Dapk2	13143
-1.59616	1.25996e-08	DOWN	Irf8	15900
-2.22654	1.31001e-08	DOWN	Hsd3b7	101502
3.77161	1.93492e-08	UP	Prok2	50501
-4.78985	2.53011e-08	DOWN	Enkur	71233
9.28344	2.61774e-08	UP	Zfp639	67778
9.26243	2.72064e-08	UP	Pole3	59001
1.1174	2.72418e-08	UP	Sell	20343
10.321	2.73609e-08	UP	2310009B15Rik	69549
1.94868	3.24653e-08	UP	S100a8	20201
-2.08913	3.36764e-08	DOWN	Stmn1	16765
2.72677	3.77633e-08	UP	BC117090	100038854
1.30643	3.986e-08	UP	Flot1	14251
1.2417	4.14401e-08	UP	Rdh12	77974
10.2308	4.2075e-08	UP	Mtus2	77521
1.4018	4.86782e-08	UP	Mif	17319
-3.34027	5.52292e-08	DOWN	Asb2	65256
1.30838	5.87647e-08	UP	Steap4	117167
1.40511	6.42191e-08	UP	Sppl2a	66552
1.94807	6.48382e-08	UP	Tnip1	57783
2.11114	7.14854e-08	UP	Mmp8	17394
-2.23454	7.54163e-08	DOWN	Ftsj3	56095
-1.10694	7.83576e-08	DOWN	Ptma	19231
2.7846	8.22554e-08	UP	St7l	229681
-3.4821	1.02612e-07	DOWN	Hist1h3e	319151
-2.95632	1.08164e-07	DOWN	Fcrls	80891
1.3421	1.13596e-07	UP	Hp	15439
-4.00043	1.29164e-07	DOWN	Exo1	26909
-4.76151	1.59996e-07	DOWN	Sprr2g	20761
7.99966	1.6309e-07	UP	Khdc3	66991
-2.75795	1.72128e-07	DOWN	Cdc20	107995
-1.84026	1.7968e-07	DOWN	Plekhg2	101497
-3.09374	1.85771e-07	DOWN	Snap47	67826
1.91975	2.20197e-07	UP	Il1rn	16181
-4.93121	2.31884e-07	DOWN	Gm16372	629364
10.0811	2.33536e-07	UP	Bambi-ps1	81913
-2.65689	2.34213e-07	DOWN	H2-DMb1	14999
-2.33339	2.36566e-07	DOWN	Cwc27	67285
10.026	2.49369e-07	UP	Mtg1	212508
2.45356	2.53076e-07	UP	Ikbke	56489
-1.37764	2.69878e-07	DOWN	Ly86	17084
-2.35518	3.2812e-07	DOWN	Axl	26362
2.14176	3.67148e-07	UP	Fosl1	14283
1.047	3.80661e-07	UP	Clec4d	17474
-1.70004	3.95637e-07	DOWN	Tmem88	67020
1.25852	4.19812e-07	UP	Gapdh	14433
7.27446	4.39251e-07	UP	Plin5	66968
2.80263	4.66252e-07	UP	Cfb	14962
-2.99429	4.9546e-07	DOWN	Il2ra	16184
1.97326	5.03199e-07	UP	Irak3	73914
1.45148	5.8615e-07	UP	Fas	14102
3.17016	5.88316e-07	UP	Traf1	22029
-1.82062	6.10765e-07	DOWN	Tmem176b	65963
8.82942	6.36296e-07	UP	Ddah2	51793
-3.33262	6.93367e-07	DOWN	Psmc3ip	19183
1.231	7.04908e-07	UP	Pygl	110095
9.82824	7.16284e-07	UP	Rras	20130
1.89706	7.80046e-07	UP	Qsox1	104009
-2.06573	8.45755e-07	DOWN	Cystm1	66060
2.01806	8.61295e-07	UP	Retnlg	245195
1.68599	8.62274e-07	UP	Mgst1	56615
1.40636	8.68577e-07	UP	Msra	110265
-1.86338	9.01739e-07	DOWN	Ccdc107	622404
2.42951	1.0349e-06	UP	Ifitm6	213002
-6.12692	1.12663e-06	DOWN	Sntb1	20649
1.26559	1.27333e-06	UP	Rac2	19354
1.55305	1.27516e-06	UP	Pgm2	72157
1.36016	1.29025e-06	UP	Gsap	212167
-1.44685	1.31433e-06	DOWN	Ccr2	12772
-10.1072	1.34732e-06	DOWN	Mamdc2	71738
1.31149	1.41755e-06	UP	Casp4	12363
-2.99719	1.42713e-06	DOWN	Sh3pxd2b	268396
1.63489	1.42899e-06	UP	Mov10	17454
4.30946	1.47565e-06	UP	Tceal8	66684
-1.97892	1.54509e-06	DOWN	Gpr183	321019
5.93751	1.58285e-06	UP	Lig3	16882
-2.11882	1.61698e-06	DOWN	Ppp5c	19060
1.68499	1.62811e-06	UP	Mrgpra2b	235712
7.16955	1.69723e-06	UP	Mfsd7a	243197
-1.56993	1.75746e-06	DOWN	Ppan	235036
-2.9343	1.78015e-06	DOWN	Spag5	54141
1.0426	1.80079e-06	UP	Slc16a3	80879
-3.93447	1.83103e-06	DOWN	Spink2	69982
1.03157	1.88276e-06	UP	Slc2a1	20525
9.67841	1.95803e-06	UP	Pus7l	78895
0.954259	2.02323e-06	UP	Grina	66168
-3.19342	2.06783e-06	DOWN	Col14a1	12818
2.01038	2.1953e-06	UP	S100a9	20202
1.24709	2.27893e-06	UP	Rufy4	435626
-1.38863	2.3304e-06	DOWN	Mafb	16658
5.65704	2.34686e-06	UP	Eral1	57837
-3.23269	2.42573e-06	DOWN	Gm11474	100502654
5.55063	2.48635e-06	UP	Echdc3	67856
4.104	2.54999e-06	UP	Ddhd1	114874
-1.62347	2.83775e-06	DOWN	Lrrk1	233328
1.01704	2.84868e-06	UP	Plk2	20620
-1.96767	3.17812e-06	DOWN	Tctex1d4	242646
-5.7809	3.31081e-06	DOWN	Gm7363	664841
8.45241	3.37581e-06	UP	Mylpf	17907
-1.39961	3.59614e-06	DOWN	Cd81	12520
1.40403	3.648e-06	UP	Ifitm2	80876
-2.87793	3.74163e-06	DOWN	Prpf40b	54614
-1.59192	3.79985e-06	DOWN	Sh3tc1	231147
-1.41296	3.83786e-06	DOWN	Dpysl2	12934
-1.68992	3.86398e-06	DOWN	Slamf9	98365
9.56992	4.07578e-06	UP	B230118H07Rik	68170
1.44616	4.07824e-06	UP	Lrrc25	211228
2.48065	4.48317e-06	UP	F10	14058
6.97525	4.59161e-06	UP	Pik3r4	75669
1.87639	4.5932e-06	UP	Ly96	17087
5.67289	4.7106e-06	UP	Tmem29	382245
-2.26194	4.87665e-06	DOWN	Gm15371	100418107
1.18636	5.25629e-06	UP	Chst12	59031
-4.00227	5.26224e-06	DOWN	Clec1b	56760
-1.51522	5.29086e-06	DOWN	Fbl	14113
2.43097	5.66853e-06	UP	Ggt1	14598
9.50953	5.71151e-06	UP	Agpat3	28169
9.50781	6.02457e-06	UP	Ptrh1	329384
9.68392	6.27352e-06	UP	Marco	17167
-2.18395	6.28447e-06	DOWN	Serpinb8	20725
-2.49557	6.63852e-06	DOWN	Lig1	16881
-5.64952	7.58683e-06	DOWN	Tex9	21778
-2.39439	7.67154e-06	DOWN	Meis3	17537
-1.58797	7.70952e-06	DOWN	Idh2	269951
9.54149	7.74639e-06	UP	Abhd8	64296
2.16661	7.83303e-06	UP	Mrgpra2a	668727
-4.29453	8.10687e-06	DOWN	Rab6b	270192
9.70207	8.25256e-06	UP	Gm4017	100042763
-1.4578	8.25803e-06	DOWN	Ppid	67738
1.36935	8.26815e-06	UP	Gyg	27357
-1.78612	8.30862e-06	DOWN	Ptpn22	19260
-3.04358	8.31707e-06	DOWN	Galnt9	231605
1.32469	8.32057e-06	UP	Slpi	20568
-2.55346	8.38692e-06	DOWN	Mtmr4	170749
-1.71608	8.47373e-06	DOWN	Zc3hc1	232679
1.50943	9.29007e-06	UP	Ccl4	20303
-2.89745	9.53651e-06	DOWN	Klrb1b	80782
1.46946	9.80114e-06	UP	Dhrs9	241452
9.63472	9.81621e-06	UP	Fstl3	83554
1.28493	1.00425e-05	UP	Tnfaip3	21929
1.51473	1.02696e-05	UP	Prdx5	54683
-2.25843	1.10073e-05	DOWN	Aldh9a1	56752
-1.4128	1.10669e-05	DOWN	Nop58	55989
-1.99205	1.12647e-05	DOWN	Gmnn	57441
1.17374	1.1454e-05	UP	A530064D06Rik	328830
-2.45015	1.14677e-05	DOWN	Cd83	12522
-1.77814	1.14761e-05	DOWN	Pa2g4	18813
-2.19797	1.18282e-05	DOWN	Parp2	11546
-7.73237	1.21394e-05	DOWN	Gm2260	100039484
-2.66524	1.28283e-05	DOWN	Slco2b1	101488
1.11695	1.32898e-05	UP	Fcer1g	14127
-1.93365	1.33912e-05	DOWN	Mfng	17305
1.15764	1.37168e-05	UP	Pgam1-ps2	668045
-2.64917	1.44405e-05	DOWN	Cadm1	54725
-1.32392	1.51353e-05	DOWN	Rasgef1b	320292
-2.21193	1.55247e-05	DOWN	Ssbp3	72475
-3.82502	1.58564e-05	DOWN	Lck	16818
-2.2317	1.59937e-05	DOWN	Ankrd23	78321
1.08028	1.66119e-05	UP	Carhsp1	52502
4.88954	1.7625e-05	UP	Tmem65	74868
-1.29856	1.77394e-05	DOWN	Rnf166	68718
-2.49238	1.87707e-05	DOWN	Cyp27a1	104086
-1.13488	1.91416e-05	DOWN	Nop56	67134
-1.84536	1.93661e-05	DOWN	Apoe	11816
-2.65339	2.0188e-05	DOWN	Deptor	97998
-1.98489	2.08227e-05	DOWN	Spint1	20732
2.07603	2.08916e-05	UP	Sod2	20656
9.4721	2.09474e-05	UP	Gm12188	102640062
-1.92595	2.15459e-05	DOWN	A230050P20Rik	319278
2.68049	2.15783e-05	UP	Ccl8	20307
5.23967	2.19819e-05	UP	Ddr2	18214
8.10928	2.25385e-05	UP	Kctd6	71393
-3.06799	2.34774e-05	DOWN	Zfp58	238693
-2.14528	2.35185e-05	DOWN	Man1c1	230815
-3.33185	2.44838e-05	DOWN	Rif1	51869
-1.60807	2.4745e-05	DOWN	Eif2b4	13667
-2.27056	2.75328e-05	DOWN	Rcan1	54720
-2.50407	2.7788e-05	DOWN	Ccl17	20295
9.25903	2.95973e-05	UP	Gpld1	14756
-7.65437	3.03699e-05	DOWN	Gm15725	100047966
-1.09243	3.05123e-05	DOWN	Tbxas1	21391
1.58276	3.20408e-05	UP	Gbp2	14469
0.970923	3.25945e-05	UP	Bcl3	12051
9.23471	3.30774e-05	UP	Fbxl4	269514
1.03344	3.39205e-05	UP	Slc2a6	227659
-3.52529	3.56698e-05	DOWN	Igsf9	93842
1.05396	3.72823e-05	UP	Cd33	12489
9.26198	3.73463e-05	UP	Enox2	209224
-2.19199	3.93116e-05	DOWN	Mid1	17318
9.24685	4.07152e-05	UP	Rac3	170758
0.934283	4.08069e-05	UP	Ccl6	20305
-1.30681	4.1215e-05	DOWN	Rbm4b	66704
1.98236	4.14226e-05	UP	Plac8	231507
-1.74904	4.19178e-05	DOWN	Rpa2	19891
-1.13471	4.24387e-05	DOWN	C1qa	12259
-2.12966	4.38532e-05	DOWN	Nlrp1b	637515
-1.89037	4.38834e-05	DOWN	Thumpd1	233802
-3.92714	4.43586e-05	DOWN	Taf1d	75316
8.79224	4.81751e-05	UP	Sfrp4	20379
-1.93082	4.83641e-05	DOWN	Cracr2b	213573
1.42725	4.83707e-05	UP	Upp1	22271
-1.36171	4.84877e-05	DOWN	Sptssa	104725
1.55846	4.88998e-05	UP	Bmx	12169
-2.86741	5.19262e-05	DOWN	Gm12240	105244171
-0.891056	5.20281e-05	DOWN	Ctsh	13036
-1.46353	5.36444e-05	DOWN	Zbtb20	56490
-1.17138	5.43851e-05	DOWN	Elmo2	140579
6.93002	5.56737e-05	UP	Rfxap	170767
2.19389	5.56901e-05	UP	Gpr84	80910
-1.13176	5.62992e-05	DOWN	Mbnl1	56758
-2.22491	5.88543e-05	DOWN	Aco1	11428
9.26892	5.95298e-05	UP	Enpp5	83965
-7.10668	6.16914e-05	DOWN	Fads3	60527
1.03826	6.21662e-05	UP	Gng12	14701
-1.47766	6.22048e-05	DOWN	Ppp1r10	52040
9.19836	6.3634e-05	UP	Hmgn3	94353
2.94406	6.41736e-05	UP	Iqcc	230767
-2.30164	6.42415e-05	DOWN	Usp10	22224
6.57324	6.46991e-05	UP	Zfand1	66361
-3.61831	6.56458e-05	DOWN	Plxdc2	67448
3.92498	6.62147e-05	UP	Asb7	117589
-1.41078	6.73053e-05	DOWN	Nubp1	26425
-3.11587	6.92262e-05	DOWN	Gpr68	238377
1.11984	7.02595e-05	UP	Triobp	110253
-3.63121	7.20051e-05	DOWN	Adam30	71078
6.02749	7.22416e-05	UP	Hspa4l	18415
-3.38553	7.23012e-05	DOWN	Pdcd1	18566
6.41069	7.35477e-05	UP	Gm5294	384244
-5.70244	7.70497e-05	DOWN	Gm9726	72159
1.1747	8.05043e-05	UP	Acp5	11433
-2.87515	8.05525e-05	DOWN	Btg3	12228
1.39016	8.21987e-05	UP	Slc25a45	107375
-1.65889	8.45733e-05	DOWN	Phf20	228829
-1.50331	8.53727e-05	DOWN	Acad8	66948
-2.01321	8.55519e-05	DOWN	Procr	19124
-2.63738	8.57056e-05	DOWN	Ide	15925
9.0367	8.71875e-05	UP	Mterf1b	208595
-1.45691	8.75338e-05	DOWN	Thoc3	73666
0.938089	8.84796e-05	UP	Cd52	23833
1.15974	8.89508e-05	UP	Cxcl2	20310
1.09697	8.93652e-05	UP	Cd14	12475
1.30146	9.05252e-05	UP	Ppp1r11	76497
-1.65629	9.09843e-05	DOWN	Coq2	71883
-2.24729	9.30644e-05	DOWN	Eef2k	13631
-2.78188	9.31893e-05	DOWN	Snupn	66069
-1.84166	0.00010051	DOWN	Lpl	16956
1.5691	0.000103853	UP	Samd9l	209086
-3.4366	0.000103887	DOWN	Ccdc102a	234582
1.64121	0.000104772	UP	Ebi3	50498
7.83095	0.000106043	UP	Cldn10	58187
0.953556	0.000107172	UP	1810037I17Rik	67704
0.846133	0.00010787	UP	Hist2h2aa2	319192
1.89995	0.0001095	UP	Ralgds	19730
8.98662	0.000110844	UP	Hamp	84506
-4.34194	0.000116527	DOWN	Sh2d2a	27371
1.32828	0.000117695	UP	Nfkb1	18033
-1.43571	0.000119544	DOWN	Chd8	67772
1.44915	0.000124317	UP	Atxn10	54138
1.61056	0.000124535	UP	Man2a1	17158
-3.43197	0.000124605	DOWN	Cd180	17079
2.28684	0.000124784	UP	Rab23	19335
-1.81385	0.000125033	DOWN	Exosc1	66583
-2.16404	0.000128453	DOWN	Cks1b	54124
1.04219	0.000141508	UP	S100a6	20200
0.83689	0.000141655	UP	Cxcl3	330122
-1.25783	0.000142443	DOWN	Rtcb	28088
1.18104	0.000142656	UP	Tlr2	24088
-1.56949	0.000143627	DOWN	Scimp	327957
-1.3517	0.000144553	DOWN	Cd36	12491
-0.853914	0.00014889	DOWN	Slc20a1	20515
6.85428	0.000149628	UP	Thbs3	21827
9.06208	0.000152102	UP	Creld1	171508
1.1278	0.000153199	UP	Mettl9	59052
-1.51608	0.00015545	DOWN	Eps8l1	67425
-1.63309	0.000156144	DOWN	Mrps34	79044
6.31805	0.000160304	UP	Spast	50850
0.808518	0.000161311	UP	Raf1	110157
0.844962	0.000166176	UP	Arg2	11847
-1.84223	0.000167229	DOWN	Rasal3	320484
-1.65595	0.000172292	DOWN	Gatm	67092
-2.89646	0.000173475	DOWN	Cd2	12481
-2.8675	0.000176636	DOWN	Clpb	20480
-6.31482	0.000176873	DOWN	Zfp580	68992
-3.81253	0.00017805	DOWN	Serpinf2	18816
-2.73408	0.000179339	DOWN	Ptov1	84113
-1.22216	0.000180373	DOWN	Fkbp3	30795
-5.48745	0.00018091	DOWN	Ankdd1a	330963
0.848016	0.000182558	UP	Plscr1	22038
-1.47215	0.000185162	DOWN	Yars	107271
0.772041	0.000187122	UP	Lcp1	18826
-3.1533	0.000188124	DOWN	Rnf138rt1	74264
0.886508	0.000188927	UP	Tgfbi	21810
-1.63248	0.000188995	DOWN	Exoc6b	75914
-1.1155	0.000197086	DOWN	Tubb5	22154
-2.42267	0.000200287	DOWN	Ecsit	26940
2.86404	0.000200628	UP	Rab3d	19340
-1.05197	0.000201138	DOWN	Exosc5	27998
1.08595	0.000216888	UP	Furin	18550
9.12572	0.000218002	UP	Cdkn2c	12580
1.00632	0.000219617	UP	R3hdm4	109284
-2.3324	0.000220057	DOWN	Isoc1	66307
-2.86802	0.00022009	DOWN	Chd6	71389
8.96605	0.000221476	UP	Gm13351	641254
-1.83714	0.000224215	DOWN	Gm15928	102639554
6.2016	0.000230095	UP	Zfp963	620419
-4.21877	0.000239359	DOWN	Eml6	237711
-1.53081	0.000239726	DOWN	Comt	12846
8.82896	0.000241664	UP	Mturn	68235
0.849611	0.000248519	UP	Fis1	66437
-4.17075	0.000250609	DOWN	Upk3bl	69665
4.78749	0.000251135	UP	Gm13573	625861
8.86884	0.000255091	UP	Hist1h4k	319160
-5.02406	0.000255866	DOWN	Kif19a	286942
8.85563	0.000256437	UP	Sned1	208777
1.04811	0.000260698	UP	Cd300lb	217304
1.43351	0.00026076	UP	Fabp5	16592
8.81123	0.000261513	UP	Ccl27a	20301
-1.79647	0.000262583	DOWN	Spc24	67629
-2.19268	0.000266573	DOWN	Akr1e1	56043
0.97686	0.000269335	UP	Bcl10	12042
-1.17864	0.000280191	DOWN	Susd3	66329
8.86354	0.000287461	UP	Adh1	11522
-1.88289	0.000290528	DOWN	Sh2d1b1	26904
-1.45641	0.000299055	DOWN	Ptgs1	19224
-1.32962	0.000299186	DOWN	Arhgap39	223666
-1.46544	0.000303786	DOWN	Dhx40	67487
1.25897	0.000304815	UP	Isyna1	71780
0.895151	0.000306825	UP	Trim30b	244183
-3.02894	0.000310274	DOWN	Eogt	101351
9.08262	0.000310361	UP	Muc4	140474
-9.97261	0.000314161	DOWN	Hist1h2ak	319169
-1.50729	0.000314621	DOWN	Uqcc1	56046
1.21823	0.000315081	UP	Snx1	56440
8.02856	0.000315661	UP	Serping1	12258
-1.27478	0.000316236	DOWN	Ang	11727
-2.50728	0.000318545	DOWN	Clec2i	93675
-1.21442	0.000319761	DOWN	Dcakd	68087
-1.18927	0.000320207	DOWN	Ntpcr	66566
8.93945	0.000324786	UP	Prl2c2	18811
-1.51974	0.000328953	DOWN	Igbp1	18518
1.7006	0.000331253	UP	Vps9d1	72325
-8.65406	0.000331771	DOWN	Rpl18-ps1	667100
-1.17714	0.000333164	DOWN	Ddx39b	53817
-1.05956	0.000333396	DOWN	C1qb	12260
4.06851	0.000334264	UP	Adck2	57869
-2.5044	0.000338554	DOWN	Sars2	71984
-2.00462	0.000339098	DOWN	Extl3	54616
0.968893	0.000345572	UP	Nedd9	18003
8.74958	0.000347575	UP	Lpar1	14745
5.52193	0.000348711	UP	Nup43	69912
-1.61902	0.000349363	DOWN	Amz1	231842
-4.01557	0.000351173	DOWN	Tnfsf15	326623
-2.62851	0.000359944	DOWN	Dexi	58239
3.60578	0.000364339	UP	Ccdc84	382073
-1.03056	0.000365381	DOWN	N4bp2l2	381695
-2.64237	0.000374111	DOWN	Prr3	75210
7.44222	0.000374653	UP	Plk1	18817
1.18005	0.000382244	UP	Mrpl54	66047
-1.66886	0.000382275	DOWN	Blnk	17060
-1.01021	0.000388977	DOWN	Pim3	223775
1.41028	0.000390337	UP	Relb	19698
-2.12475	0.000392006	DOWN	Mrpl38	60441
-5.12304	0.000394432	DOWN	Fam189a2	381217
-5.95565	0.000396278	DOWN	Gm16570	102632407
1.37645	0.000396686	UP	Timp2	21858
3.74373	0.000404887	UP	Ugt1a5	394433
1.26741	0.000408958	UP	Dgat2	67800
-1.97554	0.000411731	DOWN	Rai1	19377
-1.74518	0.000418169	DOWN	Alg12	223774
8.73098	0.00042392	UP	Ccne2	12448
0.821859	0.000429241	UP	Gng5	14707
0.759282	0.000433154	UP	Msrb1	27361
1.30082	0.000437138	UP	Gpr141	353346
-2.12784	0.00044223	DOWN	Aoc2	237940
2.56259	0.000444723	UP	Appbp2	66884
1.18315	0.00044905	UP	Nfe2	18022
-8.91505	0.000449447	DOWN	Rhbdl1	214951
-1.87251	0.00045129	DOWN	Dhrs4	28200
1.05908	0.000452158	UP	Lilra6	18726
-3.83833	0.000469027	DOWN	Cep170b	217882
-1.07392	0.000470394	DOWN	Dcaf13	223499
5.30384	0.000484307	UP	Gm9522	671215
1.94473	0.000484758	UP	Gbp7	229900
-2.28019	0.00048902	DOWN	Zfp692	103836
-2.41202	0.000499626	DOWN	H2-DMb2	15000
-1.82325	0.000500182	DOWN	Pex11g	69129
8.66715	0.000506992	UP	4931422A03Rik	70986
1.39488	0.000511794	UP	Lsm12	268490
0.971434	0.000514466	UP	Cers6	241447
-3.58169	0.000516879	DOWN	Skap1	78473
-5.9854	0.000518234	DOWN	Arl9	384185
1.11154	0.000529168	UP	Ube2a	22209
0.815197	0.000529399	UP	Gpi1	14751
-4.38091	0.00053022	DOWN	Nckap5l	380969
-1.13168	0.000533748	DOWN	Snx5	69178
-1.20848	0.000537908	DOWN	Hexb	15212
1.61934	0.000540474	UP	Acadsb	66885
1.01142	0.000544893	UP	Cd37	12493
1.52741	0.000556164	UP	Tmem38b	52076
1.06571	0.000558759	UP	G0s2	14373
-2.43741	0.000563133	DOWN	Mcm2	17216
-2.77595	0.000573754	DOWN	Lrpprc	72416
0.901163	0.000580681	UP	Glipr2	384009
-1.12508	0.000581168	DOWN	Rpl3	27367
-1.35549	0.000583535	DOWN	Tmcc3	319880
-4.39987	0.000588814	DOWN	Gimap3	83408
0.959656	0.000598847	UP	Cyba	13057
-2.19199	0.000601916	DOWN	Mospd4	72076
-5.86869	0.000603444	DOWN	Klrb1a	17057
4.19848	0.000603571	UP	Glt8d1	76485
0.819394	0.000606861	UP	Tpd52	21985
-2.23994	0.000607641	DOWN	Car2	12349
2.47483	0.000610915	UP	Lbp	16803
-3.64793	0.000611926	DOWN	Smyd5	232187
8.61777	0.000622262	UP	5330417C22Rik	229722
-1.86237	0.000627468	DOWN	Rab3il1	74760
2.45983	0.000635482	UP	Ntng2	171171
8.77624	0.000635905	UP	Gm13445	666042
-1.17052	0.000636177	DOWN	Mrpl13	68537
-1.07471	0.000649855	DOWN	Dab2	13132
-6.49504	0.000650773	DOWN	Aym1	503692
1.20501	0.000652442	UP	Il13ra1	16164
-1.15217	0.000657059	DOWN	C87436	232196
-3.71982	0.000669085	DOWN	Mks1	380718
8.62886	0.000675735	UP	Rwdd2b	53858
5.88305	0.000681989	UP	Gm9923	100040505
-2.69798	0.000684817	DOWN	Fkbp1b	14226
-1.5149	0.000691996	DOWN	Tk2	57813
-1.00676	0.000694828	DOWN	Uap1l1	227620
-1.42548	0.000702711	DOWN	Ivd	56357
-2.37107	0.000708302	DOWN	Gpr34	23890
0.804183	0.000711013	UP	Ldha	16828
1.22486	0.000715401	UP	Asprv1	67855
-1.17578	0.000715945	DOWN	Smchd1	74355
-2.18742	0.000718858	DOWN	Luzp1	269593
-1.68758	0.000727579	DOWN	Syce2	71846
1.10635	0.00073002	UP	Rgs18	64214
1.22759	0.000735489	UP	Eif4ebp1	13685
0.922519	0.000746892	UP	Sirt2	64383
1.86982	0.000756108	UP	Wfdc18	14038
-1.92215	0.000761563	DOWN	Ms4a4b	60361
-1.14569	0.000767396	DOWN	Dtymk	21915
-3.8704	0.000769326	DOWN	Calml4	75600
-1.1611	0.000780114	DOWN	Nceh1	320024
1.76436	0.000785304	UP	Slc6a13	14412
-1.21064	0.000789073	DOWN	Rsl24d1	225215
-2.06014	0.000791293	DOWN	Nenf	66208
-2.61213	0.000797021	DOWN	Parn	74108
-1.17172	0.000809001	DOWN	Caml	12328
-1.62074	0.000809795	DOWN	Slc38a1	105727
1.42309	0.000822428	UP	Slfn4	20558
1.13723	0.000827566	UP	Aldoa	11674
-1.42643	0.000832647	DOWN	Cep85	70012
-1.27195	0.000841794	DOWN	Scfd1	76983
-2.60554	0.000853178	DOWN	Prim1	19075
-1.61589	0.000855388	DOWN	U2af2	22185
-2.03688	0.000857429	DOWN	Myo9a	270163
0.90046	0.000862783	UP	Txn1	22166
-0.874212	0.0008782	DOWN	Tnip2	231130
-1.89097	0.000883469	DOWN	Ccdc134	76457
-2.62045	0.000891743	DOWN	Mertk	17289
-1.66561	0.000903203	DOWN	Haus5	71909
8.55024	0.00090864	UP	Gnrh1	14714
7.17205	0.000914811	UP	Vcam1	22329
-2.46789	0.00092593	DOWN	Rsph3b	100037282
-2.84067	0.000941558	DOWN	Creb5	231991
3.54148	0.000961283	UP	Tgfb1	21803
-1.62398	0.000964051	DOWN	Itgax	16411
0.845161	0.000994091	UP	Klra2	16633
4.98091	0.00103008	UP	Rsc1a1	69994
-1.6899	0.0010338	DOWN	Pold1	18971
0.774334	0.00104342	UP	Rhog	56212
8.63929	0.00104764	UP	Maged2	80884
-4.02795	0.00105999	DOWN	Trip10	106628
-1.81558	0.00107367	DOWN	Zfp386	56220
0.720786	0.00108402	UP	AB124611	382062
-2.13815	0.00109878	DOWN	Zfp952	240067
1.93917	0.00111975	UP	Tmem40	94346
0.862932	0.00112126	UP	Spatc1	74281
-1.04413	0.00114015	DOWN	Tmco1	68944
9.27089	0.00114181	UP	Islr	26968
1.39461	0.00116894	UP	Stx11	74732
1.4457	0.00117229	UP	Phf12	268448
-1.0827	0.00117914	DOWN	Gga3	260302
0.7932	0.00118597	UP	Tyrobp	22177
8.51395	0.00118844	UP	Nme5	75533
-0.783501	0.00120097	DOWN	Csf1r	12978
-1.4559	0.00120694	DOWN	Gtf2h2	23894
3.64849	0.00121588	UP	Slc7a2	11988
-3.93361	0.001216	DOWN	Retnla	57262
-1.043	0.00122114	DOWN	Gusb	110006
0.997964	0.00124206	UP	Thbs1	21825
-1.01359	0.00125923	DOWN	Ahsa2	268390
2.54822	0.00127184	UP	Hif1an	319594
-3.85962	0.00129365	DOWN	Spdya	70891
-2.47999	0.00129504	DOWN	Cep152	99100
0.919126	0.00130573	UP	Lmbr1l	74775
1.71176	0.00130632	UP	Fam117b	72750
-1.51685	0.0013174	DOWN	Fen1	14156
-1.60928	0.00132031	DOWN	Gnl2	230737
0.947301	0.00133158	UP	Foxd4	14237
1.34233	0.00133669	UP	Sike1	66641
-0.975142	0.0013369	DOWN	Atf3	11910
-2.98583	0.00134025	DOWN	Dock1	330662
-3.02077	0.00135434	DOWN	Prkar1b	19085
-4.82691	0.00137594	DOWN	Steap2	74051
0.823578	0.00137825	UP	Mtus1	102103
8.45161	0.00139566	UP	Wfdc15b	192201
8.45161	0.00139566	UP	Pxt1	69307
0.963081	0.00139699	UP	Gm12854	100502897
1.18499	0.00139718	UP	Gna13	14674
-1.5749	0.0013991	DOWN	Coq5	52064
1.0219	0.00140185	UP	Cnot7	18983
-1.55187	0.00141371	DOWN	Mcm3	17215
7.66543	0.00142645	UP	Ogn	18295
1.39343	0.00142996	UP	Arid3a	13496
-1.94219	0.00144006	DOWN	Polrmt	216151
-1.84874	0.00144657	DOWN	Rfc3	69263
-1.84703	0.00145002	DOWN	Mad2l1	56150
-1.89701	0.0014651	DOWN	Phkb	102093
-1.45182	0.00147499	DOWN	Npepl1	228961
-1.97514	0.00148585	DOWN	Sgsh	27029
-1.34468	0.00148641	DOWN	Cat	12359
5.39007	0.0015032	UP	Grm1	14816
-1.92236	0.00150521	DOWN	Pdlim1	54132
0.711192	0.00150574	UP	Rps9	76846
-1.20684	0.00152035	DOWN	Sssca1	56390
-1.23489	0.00153478	DOWN	Trp53	22059
0.885794	0.00154093	UP	Pgam1	18648
-2.80741	0.00154901	DOWN	Gbgt1	227671
0.991696	0.00156636	UP	Higd2a	67044
-1.40437	0.00156677	DOWN	Cfh	12628
-1.4082	0.00157208	DOWN	Thap7	69009
-4.22894	0.00158064	DOWN	Ccdc166	223648
2.54772	0.00158221	UP	Coa7	69893
1.00252	0.00159411	UP	Nras	18176
-1.95623	0.00161473	DOWN	Anp32e	66471
1.93926	0.00161945	UP	2021-03-02	224703
8.4467	0.00162452	UP	Rpl18-ps1	667100
-1.91244	0.0016332	DOWN	Dpagt1	13478
0.797503	0.00163582	UP	Yipf1	230584
0.981768	0.00167827	UP	Tor4a	227612
0.734627	0.0017076	UP	Cnih4	98417
-4.32643	0.00171358	DOWN	E130218I03Rik	77490
8.36285	0.00172075	UP	Unc5cl	76589
8.36285	0.00172075	UP	Gm14541	100503771
-1.79891	0.00174542	DOWN	Ube2o	217342
0.995382	0.0017543	UP	Lrg1	76905
8.40146	0.0017614	UP	Dnase1l2	66705
-1.37407	0.00176179	DOWN	Fam53a	74504
-9.50739	0.0017621	DOWN	Gm8885	667937
1.30845	0.00176589	UP	S1pr4	13611
8.38132	0.00177543	UP	Tdrd3	219249
1.00092	0.00178934	UP	St3gal4	20443
8.38315	0.00179466	UP	Gm4984	245347
-1.65551	0.00181152	DOWN	Ascc1	69090
8.84075	0.00181981	UP	Serpinh1	12406
-2.98161	0.00183164	DOWN	Ccl25	20300
1.64132	0.00183393	UP	Pqlc3	217430
-1.8323	0.00184609	DOWN	Ndufaf6	76947
1.21331	0.00185822	UP	Tmco6	71983
0.720039	0.00187061	UP	H2-T23	15040
2.21163	0.00187418	UP	Pam	18484
-1.104	0.00187825	DOWN	Lpcat4	99010
0.82504	0.00192058	UP	Stk10	20868
-1.34715	0.00194286	DOWN	Hspa1a	193740
-1.92269	0.0019468	DOWN	Atf7	223922
-3.13453	0.00196172	DOWN	Ext1	14042
-1.3115	0.00196834	DOWN	Pcna	18538
8.41228	0.00197318	UP	Csta1	209294
0.936221	0.00197391	UP	Prr13	66151
-2.51626	0.00198084	DOWN	Abhd6	66082
2.52965	0.00199168	UP	Gys1	14936
-2.34325	0.00200473	DOWN	Tacc3	21335
0.813631	0.00200584	UP	Gm20594	100463512
5.68909	0.00200775	UP	Gfer	11692
1.154	0.00202144	UP	Pqlc2	212555
-2.23339	0.00202834	DOWN	Ncapd2	68298
5.34321	0.00203089	UP	Pparg	19016
-1.39803	0.00203504	DOWN	Got1	14718
0.764681	0.00205156	UP	Pilra	231805
-2.71377	0.00205413	DOWN	Mblac1	330216
-3.43308	0.00206638	DOWN	Kcnj10	16513
0.687584	0.00206946	UP	Pfkp	56421
-3.13468	0.00211216	DOWN	Tmem254b	100039257
-1.0375	0.00211455	DOWN	Rgs10	67865
0.750161	0.00211461	UP	H3f3a	15078
-1.30818	0.00212505	DOWN	Emp1	13730
-2.48379	0.00212905	DOWN	Mfsd8	72175
-3.78734	0.00212984	DOWN	Trbc2	100125263
-2.07376	0.00214163	DOWN	Pygm	19309
4.27819	0.00217098	UP	Zfp619	70227
0.864	0.00217618	UP	Siglece	83382
-1.576	0.00217911	DOWN	St6galnac4	20448
-1.15996	0.00218586	DOWN	Sae1	56459
-1.19325	0.00218903	DOWN	Mecp2	17257
-2.38331	0.00220389	DOWN	Tldc2	383766
3.66598	0.00221473	UP	Ampd2	109674
1.03617	0.00222817	UP	S100a11	20195
1.19606	0.00223361	UP	Hist1h4i	319158
8.32127	0.0022498	UP	Wdr5b	69544
-1.44227	0.00225443	DOWN	Olfml3	99543
-1.36772	0.00226404	DOWN	Atp2a3	53313
-1.83024	0.00227038	DOWN	Rsl1d1	66409
-0.979695	0.00227085	DOWN	2021-03-02	67247
-3.32454	0.00228514	DOWN	Mink1	50932
-1.90154	0.00229265	DOWN	2510009E07Rik	72190
-2.54155	0.0023022	DOWN	Gpr171	229323
-1.11317	0.0023388	DOWN	Rabep1	54189
-1.5267	0.00233952	DOWN	Pea15a	18611
-2.66225	0.0023479	DOWN	Abcg3	27405
0.637674	0.0023691	UP	Lamp2	16784
-3.62256	0.00238388	DOWN	Rps19-ps3	277692
0.650123	0.00239918	UP	Lpcat2	270084
-1.51787	0.00240224	DOWN	Tmem129	68366
2.61908	0.00243386	UP	Zbtb37	240869
-1.96843	0.00243773	DOWN	Krt18	16668
-1.59777	0.00243968	DOWN	Fxyd7	57780
-1.03238	0.00245183	DOWN	Nudc	18221
9.2901	0.00246642	UP	Prl8a9	67310
-2.82501	0.00247514	DOWN	Gzmm	16904
1.10237	0.00249046	UP	Rab3gap2	98732
-2.81909	0.00250243	DOWN	Zfp932	69504
-0.822912	0.00250986	DOWN	Jun	16476
-1.76869	0.00253704	DOWN	Tyw1	100929
-1.29527	0.00253827	DOWN	Pramef8	242736
-1.74018	0.00255137	DOWN	Slamf8	74748
0.642836	0.00257968	UP	Anxa2	12306
-1.30985	0.00259523	DOWN	Plekho1	67220
-1.74578	0.00260117	DOWN	Qpctl	67369
8.2501	0.00260641	UP	Cdkn3	72391
-1.25503	0.00260886	DOWN	Banp	53325
8.27826	0.00260921	UP	Clec4g	75863
-0.963129	0.00261302	DOWN	BC028528	229600
-2.54212	0.00261433	DOWN	Atg14	100504663
-1.15828	0.00263051	DOWN	Dnajc11	230935
-0.897603	0.00263417	DOWN	B4galnt1	14421
-3.65375	0.00264145	DOWN	H2-Ob	15002
-1.34802	0.00266631	DOWN	Lhfpl2	218454
1.69779	0.00269515	UP	Pgk1	18655
1.03124	0.00273286	UP	Pkm	18746
-1.96729	0.00273715	DOWN	Nrp1	18186
-1.19741	0.00273905	DOWN	Mphosph8	75339
-1.70662	0.00273966	DOWN	Pdcd2	18567
-2.49235	0.00274265	DOWN	Impdh1	23917
-0.924905	0.00277806	DOWN	Coro7	78885
-0.943714	0.00277843	DOWN	Smpd2	20598
3.89973	0.00277894	UP	Zbtb25	109929
-3.07811	0.00278911	DOWN	Cdca2	108912
7.28276	0.0027993	UP	Loxl1	16949
1.01558	0.00282066	UP	Clec4e	56619
-1.45818	0.00282184	DOWN	Ttyh2	117160
-2.89246	0.00282885	DOWN	Slc25a28	246696
1.02754	0.0028433	UP	Slc28a2	269346
-1.57504	0.00284606	DOWN	Zscan26	432731
-5.42133	0.00285893	DOWN	Rem1	19700
-2.92396	0.00285992	DOWN	Qpct	70536
-1.99287	0.00287116	DOWN	Cdkal1	68916
-2.19679	0.00287397	DOWN	Fads1	76267
0.879844	0.00289927	UP	Fyb	23880
-1.87543	0.0028997	DOWN	Ddhd2	72108
-4.22771	0.00290175	DOWN	Ulk4	209012
-2.11371	0.0029037	DOWN	Hyi	68180
5.10525	0.00294224	UP	Sdr39u1	654795
-1.05347	0.00295389	DOWN	Gm13369	100502743
0.717764	0.0029644	UP	Hmgcl	15356
1.17192	0.00297458	UP	Cln5	211286
-0.98102	0.00299792	DOWN	Fbxw5	30839
-1.2253	0.00299849	DOWN	Abhd15	67477
3.86129	0.00302294	UP	Slc25a13	50799
-2.03092	0.00302659	DOWN	Snx29	74478
0.803702	0.00307974	UP	Rnf19b	75234
-1.70872	0.00309393	DOWN	Dut	110074
-1.97233	0.00310096	DOWN	Ccna2	12428
-1.63577	0.00311744	DOWN	Chac1	69065
-2.46915	0.00314313	DOWN	Snapc4	227644
-1.26963	0.00315798	DOWN	Bag5	70369
1.32369	0.0031873	UP	Prtn3	19152
-0.737885	0.00320802	DOWN	Ckb	12709
-3.48219	0.0032261	DOWN	Prss8	76560
-0.762861	0.00329681	DOWN	Srsf2	20382
-1.37671	0.00329712	DOWN	Pld1	18805
1.15516	0.00332803	UP	Fbxl5	242960
-1.63476	0.00332839	DOWN	Nudt19	110959
-8.03054	0.00333611	DOWN	Aplnr	23796
0.989026	0.00334124	UP	Epc1	13831
-1.88896	0.00334494	DOWN	Smyd2	226830
-1.82129	0.00334862	DOWN	Adsl	11564
-1.15126	0.00337021	DOWN	Tmem123	71929
1.33543	0.00340823	UP	C3	12266
-1.28001	0.0034355	DOWN	Cnpy4	66455
0.700662	0.00344187	UP	Gm10177	100042561
4.09547	0.00345782	UP	Iffo2	212632
-1.96465	0.00346109	DOWN	Pex10	668173
8.29162	0.00346616	UP	Cyp2ab1	224044
2.20612	0.00346993	UP	Ly6i	57248
-2.05177	0.00348512	DOWN	Gpt2	108682
0.6543	0.00349637	UP	Rassf5	54354
-2.07338	0.00353613	DOWN	Ddx56	52513
8.16684	0.00353993	UP	Tubb1	545486
-3.76643	0.00354102	DOWN	Cd163	93671
-1.444	0.00356777	DOWN	Tmem147	69804
-0.885418	0.00357085	DOWN	Smad3	17127
-1.24501	0.00358833	DOWN	Fibp	58249
1.68483	0.00359198	UP	Zbp1	58203
-1.30711	0.00359673	DOWN	Znhit3	448850
-1.63455	0.00361767	DOWN	Ccnb1	268697
1.59742	0.00363988	UP	Cpd	12874
0.632214	0.00366269	UP	Tonsl	72749
2.85937	0.00367944	UP	Serac1	321007
5.66941	0.00368708	UP	Tlr9	81897
-1.82108	0.00369245	DOWN	Cox10	70383
-2.54718	0.00370807	DOWN	Dcun1d4	100737
3.41253	0.00373712	UP	Aste1	66595
-1.44802	0.00374305	DOWN	Cdk4	12567
0.941795	0.00379352	UP	Gca	227960
-1.49474	0.00380665	DOWN	Daglb	231871
1.63652	0.00381993	UP	Agl	77559
-1.82563	0.00383871	DOWN	Ednrb	13618
1.55317	0.00386961	UP	Fam162a	70186
0.725639	0.00389462	UP	Lbr	98386
-0.977901	0.00389508	DOWN	Aimp2	231872
-2.29229	0.00391782	DOWN	Ice2	93697
-1.67842	0.0039221	DOWN	Ada	11486
5.39038	0.00393006	UP	Gm5453	432798
-2.70338	0.00394452	DOWN	Ercc6l	236930
8.20456	0.00394473	UP	Gm5883	545873
1.30844	0.00396154	UP	Gm7336	654473
1.66442	0.00399913	UP	Slc31a2	20530
8.20299	0.00401422	UP	Ptprv	13924
0.959505	0.00401445	UP	Padi4	18602
1.14116	0.00401486	UP	Oas1g	23960
-1.45094	0.00401818	DOWN	Bmyc	107771
8.13627	0.00405215	UP	Tmem186	66690
1.24886	0.00405684	UP	Prkag1	19082
8.12109	0.00406584	UP	Chrne	11448
-0.78421	0.00408255	DOWN	Emc8	18117
1.06832	0.00412539	UP	Igfbp6	16012
-0.948582	0.00413857	DOWN	Acadm	11364
1.9196	0.00413955	UP	Ppp6c	67857
3.25562	0.00414343	UP	Apex2	77622
1.36329	0.00419395	UP	Ddx60	234311
-2.46055	0.00421286	DOWN	Morc2a	74522
3.48652	0.00423544	UP	Zfp609	214812
1.2401	0.00426336	UP	Cd274	60533
-4.83924	0.00430191	DOWN	Lrrc29	234684
-1.61519	0.00430899	DOWN	St6gal1	20440
-1.92655	0.00432327	DOWN	Cep68	216543
-2.61389	0.00435848	DOWN	Itgb3	16416
-1.84406	0.00436035	DOWN	Xrcc6	14375
0.697282	0.00436599	UP	Ampd3	11717
1.63967	0.00437032	UP	Glrx	93692
-2.31775	0.00437531	DOWN	Rab13	68328
0.977831	0.00438949	UP	Pten	19211
-1.53254	0.00439316	DOWN	Ccnb2	12442
1.57773	0.00439616	UP	Ctps2	55936
-1.25152	0.00442053	DOWN	Ly9	17085
1.25752	0.00444779	UP	Hck	15162
0.801621	0.0044583	UP	Nck1	17973
6.63043	0.0044891	UP	Dach1	13134
-0.880092	0.00450224	DOWN	Sap18	20220
-1.29188	0.0045139	DOWN	Ubr3	68795
1.1991	0.00451658	UP	Agpat4	68262
8.50833	0.00453043	UP	Cd248	70445
-2.42316	0.00453654	DOWN	Olfm1	56177
-2.02848	0.00453692	DOWN	Zfp593	68040
-3.4586	0.00453849	DOWN	Trbc1	100125262
-3.12732	0.00454203	DOWN	Gpatch4	66614
1.14777	0.00454743	UP	H2-T24	15042
0.671773	0.00455245	UP	Tmem14c	66154
-2.168	0.00455674	DOWN	Nup85	445007
-1.46198	0.00456772	DOWN	Slc39a11	69806
8.119	0.00461639	UP	Itpa-ps1	620661
1.3893	0.00463469	UP	Slc44a1	100434
0.887331	0.00469531	UP	Ap3s1	11777
5.40816	0.00469693	UP	Cdca5	67849
-0.701911	0.0047079	DOWN	Gng10	14700
-4.35305	0.00471279	DOWN	Ttc28	209683
-3.50244	0.00472282	DOWN	Zfp946	74149
-1.38479	0.00472849	DOWN	Csnk2a1	12995
-1.43835	0.00473563	DOWN	Fam136a	66488
-1.36643	0.00474298	DOWN	Pla2g16	225845
0.954552	0.00475707	UP	Osm	18413
-1.25169	0.00475736	DOWN	Ttc5	219022
-4.48818	0.00476868	DOWN	Il17f	257630
-1.90699	0.00478089	DOWN	Slc37a1	224674
-1.72622	0.00478168	DOWN	Acss1	68738
-2.24566	0.00480632	DOWN	Nr4a2	18227
-1.05741	0.00482151	DOWN	Sf3b3	101943
-3.58988	0.00483797	DOWN	Cx3cl1	20312
-1.89954	0.00485301	DOWN	Mrc1	17533
-2.09193	0.00486659	DOWN	Mrps2	118451
1.01743	0.00493101	UP	Gda	14544
-1.97882	0.00493366	DOWN	Gtf3a	66596
-0.859126	0.00494213	DOWN	Lrrc27	76612
-3.2637	0.00497402	DOWN	Kctd12b	207474
-1.62238	0.00497571	DOWN	Cbr4	234309
-1.31302	0.00499149	DOWN	Cd72	12517
-0.784253	0.00501735	DOWN	Pkig	18769
3.61875	0.00504805	UP	Ptges	64292
0.749601	0.00505694	UP	Lacc1	210808
2.40921	0.00509235	UP	Zfp277	246196
1.84174	0.00509513	UP	Ccdc125	76041
1.23283	0.00513624	UP	Tmem208	66320
1.13592	0.00519662	UP	Dock11	75974
8.43903	0.00519799	UP	Cnfn	72383
2.81785	0.00524739	UP	Tnnt1	21955
-1.39394	0.00528648	DOWN	Mon1a	72825
-2.71558	0.00529541	DOWN	Mccc1	72039
1.25693	0.005305	UP	Lrrk2	66725
0.742689	0.0053057	UP	Map3k8	26410
1.19739	0.00533045	UP	Smpdl3a	57319
1.21467	0.00535668	UP	Gm1966	434223
-3.9826	0.00536401	DOWN	Zfp174	385674
3.35178	0.00536589	UP	Dusp23	68440
-4.23523	0.00537695	DOWN	Thumpd2	72167
0.717437	0.00540264	UP	Capza1	12340
8.10794	0.00541043	UP	Gm16209	100418381
1.96233	0.00554375	UP	Cisd3	217149
1.57615	0.00555084	UP	Arfip1	99889
-1.81196	0.00555143	DOWN	Gorab	98376
-2.43874	0.00555216	DOWN	Csrp2	13008
-1.76966	0.0055802	DOWN	Exoc4	20336
0.645275	0.00558916	UP	Actg1	11465
-2.88344	0.00559577	DOWN	Ndc1	72787
-1.00797	0.00563484	DOWN	Hsp90ab1	15516
-1.83749	0.00563812	DOWN	Ccdc17	622665
-1.69172	0.00564583	DOWN	4930579G24Rik	75939
-1.79447	0.00565843	DOWN	Smg6	103677
-1.51304	0.00567893	DOWN	Il1rl2	107527
-1.55002	0.00568012	DOWN	Nomo1	211548
0.968424	0.00570824	UP	Cflar	12633
6.57674	0.00571396	UP	2810408A11Rik	70419
1.39168	0.00571699	UP	Mgea5	76055
1.49256	0.00571936	UP	Rest	19712
1.19492	0.0057782	UP	Batf	53314
-0.806247	0.00578498	DOWN	Gadd45g	23882
-0.954209	0.00578853	DOWN	Errfi1	74155
0.912675	0.00580362	UP	Ncf1	17969
1.30482	0.00581204	UP	Mocs1	56738
8.26576	0.00581754	UP	Gm40	194740
-1.70206	0.00591036	DOWN	Wdr36	225348
-2.60787	0.00591505	DOWN	Tlr12	384059
-2.4741	0.00597723	DOWN	Aurkb	20877
8.04816	0.00600072	UP	Rbp4	19662
-2.97753	0.00602704	DOWN	Lamc1	226519
1.34892	0.00619938	UP	Pitpnb	56305
8.07576	0.00621112	UP	Zfp3	193043
-1.00523	0.00621869	DOWN	Lsm6	78651
1.16063	0.00623106	UP	Cdc40	71713
-4.34367	0.00623279	DOWN	C1qtnf6	72709
-0.864114	0.00624482	DOWN	Ncoa4	27057
-4.92574	0.00628744	DOWN	Gm2178	100039353
0.554088	0.00629531	UP	Samhd1	56045
1.25819	0.00631143	UP	Cycs	13063
0.971398	0.00631512	UP	Icam1	15894
8.17918	0.00634706	UP	Pinlyp	641361

## Sheet: Supplemental Table 5
Supplemental Table 5. Differentially expressed genes unique to uterine neutrophils from Nlrp3-/- mice determined by the comparison between LPS- and PBS-injected dams
logFC	P.Value	Trend	SYMBOL	ENTREZ
8.84927	2.08106e-13	UP	Gm4832	225058
9.41709	1.17095e-12	UP	Dhrs1	52585
9.64001	9.74292e-12	UP	1700037H04Rik	67326
9.51133	5.00259e-11	UP	Zwint	52696
13.7807	1.61845e-10	UP	Nhej1	75570
8.54397	1.75145e-10	UP	Gipc1	67903
9.36997	3.93153e-10	UP	Dram1	71712
14.6178	4.01691e-10	UP	Ighj2	777654
9.33523	4.30019e-10	UP	Ankrd66	100043332
8.52172	5.06573e-10	UP	Tom1	21968
8.08792	1.85392e-09	UP	Vps4a	116733
7.37931	3.14548e-09	UP	Serf1	20365
12.3844	8.16073e-09	UP	Gm13597	100039683
12.4005	9.79532e-09	UP	Trbj2-1	100125255
-13.5322	1.12267e-08	DOWN	Gm13392	100504187
8.68976	1.17892e-08	UP	Lrrc59	98238
9.24734	1.1883e-08	UP	2510039O18Rik	77034
11.1415	1.32087e-08	UP	Lipg	16891
8.2011	1.37651e-08	UP	Pmvk	68603
10.0262	1.61013e-08	UP	Ccr7	12775
12.1344	1.67943e-08	UP	Zfp524	66056
12.0805	1.974e-08	UP	Tm2d3	68634
8.02611	2.53403e-08	UP	Exosc8	69639
7.40418	2.60383e-08	UP	Rnf2	19821
9.32795	2.61561e-08	UP	Cd300e	217306
11.9831	2.71202e-08	UP	Cldn1	12737
11.9352	3.10877e-08	UP	Rpf1	70285
7.72156	3.29537e-08	UP	Prdx4	53381
10.0863	3.52025e-08	UP	Gimap9	317758
7.34777	3.66613e-08	UP	Zc3h10	103284
11.8408	3.85167e-08	UP	Tmem115	56395
7.30928	4.27848e-08	UP	Ddx49	234374
11.7549	4.74527e-08	UP	Psmg4	69666
11.7413	5.01571e-08	UP	Ttc33	67515
10.6735	5.04268e-08	UP	Il12a	16159
11.7123	5.33672e-08	UP	Magohb	66441
11.6943	5.8142e-08	UP	Polr1c	20016
-9.08395	5.83973e-08	DOWN	Gm6238	621542
8.16725	6.31826e-08	UP	Atp6v0d2	242341
10.6349	7.10701e-08	UP	Mettl23	74319
9.59501	9.0752e-08	UP	Dtnbp1	94245
9.48608	1.01897e-07	UP	Hs1bp3	58240
10.3932	1.10958e-07	UP	Smpd1	20597
11.4248	1.19454e-07	UP	Celsr3	107934
11.4178	1.1999e-07	UP	Rnf128	66889
7.69738	1.25907e-07	UP	Dolpp1	57170
11.4311	1.26757e-07	UP	Fbxw17	109082
10.3567	1.27183e-07	UP	Cops2	12848
11.3809	1.33989e-07	UP	Bola1	69168
7.13067	1.45781e-07	UP	Zfp408	381410
6.91517	1.50904e-07	UP	Mrps5	77721
11.5944	1.52111e-07	UP	Pradc1	73327
9.40874	1.85706e-07	UP	Trp53i13	216964
11.2422	2.02751e-07	UP	Phc2	54383
11.2226	2.05938e-07	UP	Gtf2f2	68705
11.2018	2.13171e-07	UP	Aaas	223921
-13.4381	2.1517e-07	DOWN	Gm7887	666005
11.2215	2.17338e-07	UP	2310061I04Rik	69662
7.42766	2.27792e-07	UP	Cyp4f16	70101
10.1427	2.27997e-07	UP	Gm7488	665094
8.93843	2.33e-07	UP	Gm8459	667105
11.158	2.5424e-07	UP	Pusl1	433813
11.1749	2.62715e-07	UP	Zfp771	244216
11.1345	2.74473e-07	UP	Areg	11839
11.077	2.96374e-07	UP	Ece2	107522
10.0489	3.09313e-07	UP	Fut7	14347
10.1083	3.14587e-07	UP	Rusc1	72296
11.0877	3.22302e-07	UP	Golph3l	229593
11.0259	3.45302e-07	UP	Acads	11409
8.29448	3.59404e-07	UP	Nxt2	237082
9.06268	3.626e-07	UP	Ccdc107	622404
11.0899	3.67832e-07	UP	Wrap73	59002
11.0622	3.69816e-07	UP	Mrpl55	67212
6.78583	3.83212e-07	UP	Krit1	79264
8.73894	4.06768e-07	UP	Hars	15115
11.0944	4.22253e-07	UP	Il1f6	54448
10.9433	4.23542e-07	UP	Med26	70625
11.0728	4.2662e-07	UP	Mis18a	66578
8.24573	4.28191e-07	UP	Clybl	69634
10.9197	4.47612e-07	UP	Pdcd2	18567
9.87111	4.89166e-07	UP	Eml2	72205
10.9577	5.0754e-07	UP	Cldn3	12739
10.9393	5.13441e-07	UP	Dlat	235339
10.8979	5.23306e-07	UP	Chil5	229687
8.50116	5.30434e-07	UP	Ace	11421
9.82122	5.62811e-07	UP	Tmem175	72392
7.21041	5.69515e-07	UP	Muc1	17829
10.89	5.76538e-07	UP	Med19	381379
10.9224	5.9818e-07	UP	Tctex1d4	242646
9.87273	6.11576e-07	UP	Exoc2	66482
10.7954	6.24499e-07	UP	Atg4a	666468
8.12765	6.36793e-07	UP	Acvr1b	11479
10.7877	7.56969e-07	UP	Pcgf5	76073
10.7064	7.79932e-07	UP	Coasy	71743
10.6911	8.12017e-07	UP	Pvr	52118
9.68259	8.2175e-07	UP	Surf2	20931
10.6819	8.31399e-07	UP	Adora2a	11540
6.36664	9.35097e-07	UP	Rnf25	57751
7.49594	1.00362e-06	UP	Zfp787	67109
7.98721	1.0512e-06	UP	Arl2	56327
8.61687	1.05468e-06	UP	Rnft1	76892
9.67518	1.06385e-06	UP	Zmpste24	230709
10.5817	1.0833e-06	UP	Snrnp35	76167
10.5762	1.09468e-06	UP	Gm17907	100416076
8.00294	1.129e-06	UP	Nos1ap	70729
9.54902	1.22101e-06	UP	Nup85	445007
10.5477	1.24018e-06	UP	Poc1b	382406
10.5248	1.25835e-06	UP	Cd99	673094
9.5786	1.26646e-06	UP	Gmppb	331026
10.5394	1.28723e-06	UP	Upk3bl	69665
10.5191	1.30928e-06	UP	Slco4c1	227394
10.5073	1.32013e-06	UP	Gm12230	102633817
6.24248	1.32023e-06	UP	Cd1d1	12479
9.50534	1.33689e-06	UP	Pja1	18744
8.88683	1.34168e-06	UP	Fbxl15	68431
10.6473	1.39507e-06	UP	Prss16	54373
10.4537	1.49919e-06	UP	Meig1	104362
9.53607	1.50897e-06	UP	Vkorc1	27973
10.4585	1.5362e-06	UP	Rps12-ps9	100503211
6.95601	1.54717e-06	UP	Gm6548	625054
9.67106	1.60571e-06	UP	Snx29	74478
10.5103	1.63042e-06	UP	Naprt	223646
9.49903	1.68282e-06	UP	Sord	20322
10.4193	1.71696e-06	UP	Pon3	269823
10.38	1.881e-06	UP	Dnmt3l	54427
10.3596	1.97686e-06	UP	Slc35b3	108652
8.63351	1.98685e-06	UP	Zfp637	232337
10.3426	2.05982e-06	UP	Hyal2	15587
10.3208	2.13384e-06	UP	Sh3yl1	24057
-7.06049	2.14833e-06	DOWN	Sec14l2	67815
7.78227	2.18714e-06	UP	C330018D20Rik	77422
10.3238	2.21818e-06	UP	Stradb	227154
7.45989	2.24141e-06	UP	Eno3	13808
10.2805	2.33918e-06	UP	Rnf170	77733
10.2699	2.4395e-06	UP	Hps6	20170
10.2675	2.55644e-06	UP	Il4i1	14204
10.2267	2.66507e-06	UP	Bpgm	12183
10.2657	2.68975e-06	UP	Ndufaf1	69702
8.11079	2.88159e-06	UP	Alkbh7	66400
10.2285	2.99141e-06	UP	Gm12240	105244171
10.1766	3.02345e-06	UP	Tmed1	17083
10.201	3.13449e-06	UP	Cep70	68121
7.67134	3.26037e-06	UP	Qpctl	67369
10.3585	3.37575e-06	UP	1600002K03Rik	69770
9.26478	3.39126e-06	UP	Slc13a3	114644
10.1321	3.40232e-06	UP	Impdh1	23917
8.3198	3.42395e-06	UP	Acad8	66948
10.1284	3.42695e-06	UP	Mcts2	66405
8.553	3.44444e-06	UP	Mrpl46	67308
10.1302	3.47141e-06	UP	Gal3st4	330217
10.1213	3.48194e-06	UP	Psmg2	107047
10.1363	3.57178e-06	UP	G6pc3	68401
10.1165	3.57754e-06	UP	Grwd1	101612
10.12	3.81086e-06	UP	Prmt7	214572
10.0616	4.03717e-06	UP	Tmem129	68366
8.48726	4.08875e-06	UP	Cyb561d2	56368
10.078	4.09768e-06	UP	Casp7	12369
10.0622	4.10562e-06	UP	Ttc7b	104718
10.0588	4.13567e-06	UP	Gm5960	546642
10.1202	4.18887e-06	UP	Rab19	19331
10.0497	4.3831e-06	UP	Snx21	101113
10.0291	4.38573e-06	UP	Rcl1	59028
9.12513	4.39691e-06	UP	Rtn4ip1	170728
7.11226	4.65817e-06	UP	Sh2b2	23921
10.0249	4.68028e-06	UP	Plekhg1	213783
10.0336	4.74547e-06	UP	Wdr4	57773
9.02628	4.81938e-06	UP	Ccdc58	381045
7.51902	5.00146e-06	UP	Ccl22	20299
9.97989	5.02511e-06	UP	Spata2l	78779
9.95265	5.30166e-06	UP	Reck	53614
8.17248	5.33358e-06	UP	Mrpl49	18120
8.16959	5.39757e-06	UP	Kdm1a	99982
8.96907	5.67481e-06	UP	Fbxl8	50788
9.94371	5.69404e-06	UP	Gja1	14609
9.94843	5.83137e-06	UP	Rdm1	66599
10.0435	5.84177e-06	UP	Kit	16590
9.91927	5.85565e-06	UP	Snca	20617
7.6157	5.87182e-06	UP	S1pr5	94226
6.54035	5.87523e-06	UP	Hras	15461
6.56282	5.89671e-06	UP	Slamf6	30925
6.16335	6.37892e-06	UP	Usp46	69727
8.99233	6.44073e-06	UP	Emp1	13730
9.87444	6.44819e-06	UP	Chchd10	103172
8.89871	6.63628e-06	UP	Tspan4	64540
-5.73958	6.79633e-06	DOWN	Mpo	17523
8.9545	7.02595e-06	UP	Gfm1	28030
9.95501	7.04618e-06	UP	Zcchc10	67966
7.79788	7.56451e-06	UP	Eid1	58521
9.79946	7.81132e-06	UP	Natd1	24083
8.82897	7.95079e-06	UP	Leng9	243813
9.82179	8.40731e-06	UP	Dync2li1	213575
-6.81608	8.41282e-06	DOWN	Gpx8	69590
9.83691	8.43738e-06	UP	Lrsam1	227738
9.78373	8.44996e-06	UP	Ccdc17	622665
8.97656	8.4746e-06	UP	Slc22a4	30805
8.8904	8.61712e-06	UP	Chac2	68044
8.81835	8.66955e-06	UP	Ndufaf2	75597
9.02717	8.68715e-06	UP	Fam216a	68948
9.77021	8.86657e-06	UP	Ints4	101861
8.78611	8.87233e-06	UP	Slc33a1	11416
8.7832	8.93258e-06	UP	Adtrp	109254
9.74098	8.97289e-06	UP	Aurkb	20877
9.94747	9.08506e-06	UP	Sirt4	75387
8.32305	9.18945e-06	UP	Slc25a22	68267
9.73056	9.26178e-06	UP	Slc26a4	23985
8.782	9.31204e-06	UP	B3galt4	54218
9.71594	9.54388e-06	UP	Alad	17025
9.75889	9.65586e-06	UP	Hist1h2bj	319183
9.70985	9.69452e-06	UP	L3mbtl3	237339
8.77829	9.94009e-06	UP	Pde8a	18584
7.70122	1.00105e-05	UP	Gdf3	14562
7.95669	1.00111e-05	UP	Smagp	207818
9.68896	1.01997e-05	UP	Crtap	56693
6.38836	1.03993e-05	UP	Lrrfip2	71268
7.31071	1.05575e-05	UP	Ece1	230857
9.74047	1.05929e-05	UP	Rmdn3	67809
7.26585	1.0597e-05	UP	Orc6	56452
8.80344	1.06521e-05	UP	Dpp8	74388
8.79067	1.16756e-05	UP	Slc25a14	20523
7.67592	1.17835e-05	UP	Kbtbd4	67136
9.64202	1.18141e-05	UP	Pkp3	56460
9.80225	1.19559e-05	UP	Oit3	18302
9.66153	1.22611e-05	UP	Cst7	13011
6.3374	1.24199e-05	UP	Lrrc14	223664
9.61759	1.24351e-05	UP	Setdb2	239122
9.6042	1.25523e-05	UP	Ints5	109077
9.66478	1.26653e-05	UP	Ncdn	26562
9.59358	1.29039e-05	UP	Psat1	107272
9.62101	1.30458e-05	UP	Gm2531	100039978
9.60377	1.31252e-05	UP	Lztfl1	93730
7.62173	1.31916e-05	UP	Gnpda2	67980
9.60714	1.33765e-05	UP	Tmem120b	330189
9.58268	1.3391e-05	UP	Timd4	276891
9.59846	1.34159e-05	UP	Bbs4	102774
8.06869	1.34174e-05	UP	Cdc16	69957
8.72471	1.34456e-05	UP	Oxa1l	69089
8.07392	1.35083e-05	UP	Sdhaf1	68332
7.75766	1.36625e-05	UP	Parp11	101187
9.63852	1.37493e-05	UP	Fra10ac1	70567
9.64948	1.38386e-05	UP	Tceanc	245695
9.55326	1.43169e-05	UP	Gm13786	105244232
6.72823	1.43183e-05	UP	Tbcd	108903
7.81833	1.43764e-05	UP	Mnat1	17420
9.54524	1.45027e-05	UP	Toe1	68276
9.66558	1.46318e-05	UP	Gm15530	100417700
9.54105	1.46652e-05	UP	Map3k9	338372
5.55135	1.4954e-05	UP	Nup214	227720
6.6283	1.52188e-05	UP	Med17	234959
9.57396	1.5248e-05	UP	Mtap	66902
9.52214	1.54519e-05	UP	Sbsn	282619
8.64737	1.54973e-05	UP	Rnf139	75841
6.56774	1.56522e-05	UP	Mrpl38	60441
9.5977	1.56642e-05	UP	Polrmt	216151
5.14001	1.57605e-05	UP	Scyl3	240880
9.55416	1.60383e-05	UP	Fcrlb	435653
9.59706	1.6067e-05	UP	Inafm1	66300
8.60869	1.62659e-05	UP	Mx2	17858
8.69221	1.63402e-05	UP	Fbxl6	30840
-6.07087	1.63735e-05	DOWN	Pla2g10	26565
9.71058	1.64777e-05	UP	Rpusd3	101122
-7.2152	1.64869e-05	DOWN	Rpl10l	238217
9.49261	1.68092e-05	UP	Aldh1b1	72535
9.51135	1.68759e-05	UP	Nrg4	83961
8.59933	1.69467e-05	UP	Kcnk13	217826
9.77143	1.70397e-05	UP	Kank3	80880
9.50071	1.72096e-05	UP	Siah1b	20438
9.49772	1.75601e-05	UP	Tspan8	216350
5.4473	1.75921e-05	UP	Cog7	233824
6.54921	1.76194e-05	UP	Dennd2d	72121
9.51339	1.76309e-05	UP	Tmem107	66910
8.5789	1.7693e-05	UP	Gpr18	110168
6.36391	1.77141e-05	UP	Mtif3	76366
9.46303	1.77265e-05	UP	Gm11430	102635421
9.46768	1.84332e-05	UP	Tigd2	68140
-6.74312	1.85506e-05	DOWN	Fastkd3	69577
9.46255	1.86144e-05	UP	Zfp677	210503
9.44448	1.88068e-05	UP	Pinx1	72400
9.48018	1.92558e-05	UP	Fdx1	14148
8.58927	1.94505e-05	UP	Zfp513	101023
9.49514	1.98899e-05	UP	Ankrd10	102334
9.41703	2.0062e-05	UP	Slc2a8	56017
9.41003	2.02117e-05	UP	Clcn6	26372
10.7171	2.04131e-05	UP	Prl8a2	13529
9.42435	2.06938e-05	UP	Xrcc5	22596
7.04918	2.10369e-05	UP	Wdr70	545085
-8.80515	2.12267e-05	DOWN	Aqp12	208760
-7.46898	2.12877e-05	DOWN	Nhsl1	215819
9.38093	2.1643e-05	UP	Pigo	56703
7.9632	2.17562e-05	UP	Mrpl44	69163
8.66879	2.19411e-05	UP	Lypd6b	71897
9.39263	2.21931e-05	UP	Dph2	67728
9.38622	2.25422e-05	UP	Nup188	227699
9.40091	2.26685e-05	UP	Rab40c	224624
8.40628	2.37401e-05	UP	Mtmr9	210376
9.42055	2.4175e-05	UP	Rabggtb	19352
9.34781	2.42776e-05	UP	Memo1	76890
6.12929	2.43293e-05	UP	Rabl3	67657
8.44211	2.44032e-05	UP	Ppp2r5b	225849
7.67535	2.46217e-05	UP	Snap47	67826
9.35363	2.4701e-05	UP	Gnpnat1	54342
9.35185	2.47491e-05	UP	Rev3l	19714
8.61226	2.48034e-05	UP	Tyw5	68736
9.3236	2.48694e-05	UP	Kctd7	212919
9.36177	2.4944e-05	UP	Galnt2	108148
-10.9784	2.53124e-05	DOWN	Fam162b	77296
8.44294	2.54105e-05	UP	Hook2	170833
7.40046	2.57898e-05	UP	Ube3b	117146
6.50578	2.61105e-05	UP	Eid2b	434156
-6.46321	2.64105e-05	DOWN	Gm10408	100041840
9.31846	2.67415e-05	UP	D10Jhu81e	28295
-6.14058	2.69912e-05	DOWN	Angptl7	654812
9.29189	2.70767e-05	UP	Zfat	380993
8.44109	2.7697e-05	UP	Zfp800	627049
9.30055	2.78451e-05	UP	Folr1	14275
-8.31354	2.81756e-05	DOWN	Clvs2	215890
7.76343	2.86002e-05	UP	Fscn1	14086
8.33478	2.91974e-05	UP	Ogg1	18294
9.29175	2.9834e-05	UP	Slc16a1	20501
9.24734	3.00093e-05	UP	Polr3e	26939
8.30366	3.01378e-05	UP	Prr3	75210
6.1129	3.01491e-05	UP	Zfp959	224893
9.42032	3.03379e-05	UP	Tamm41	68971
9.24422	3.1046e-05	UP	Nkg7	72310
9.22645	3.14656e-05	UP	Ubiad1	71707
8.28779	3.17854e-05	UP	Srd5a1	78925
9.22494	3.228e-05	UP	Mier2	70427
9.68314	3.23253e-05	UP	Nxpe4	244853
9.26684	3.24779e-05	UP	Il1rl2	107527
5.14709	3.32854e-05	UP	Keap1	50868
8.2624	3.34348e-05	UP	Cpq	54381
-7.20324	3.36882e-05	DOWN	Lum	17022
9.20972	3.38487e-05	UP	Lrrc47	72946
9.22178	3.42097e-05	UP	Gm8439	667063
9.18305	3.49095e-05	UP	Fbxo25	66822
6.04672	3.52149e-05	UP	Gm8752	667669
9.17937	3.56489e-05	UP	Elac2	68626
9.35868	3.58198e-05	UP	Zfp954	232853
9.21001	3.58665e-05	UP	Slc39a6	106957
6.0477	3.64743e-05	UP	Hars2	70791
9.16337	3.6596e-05	UP	Card11	108723
9.42119	3.67769e-05	UP	Gm11575	102637269
9.16681	3.68918e-05	UP	Gm15539	100416290
6.85211	3.70889e-05	UP	Bmpr1a	12166
-12.4106	3.71899e-05	DOWN	Gm6451	623804
9.16537	3.74178e-05	UP	Gm7694	665574
9.15198	3.77836e-05	UP	Paqr4	76498
8.21814	3.83423e-05	UP	Gpc1	14733
7.5061	3.84795e-05	UP	Fut8	53618
9.32921	3.91971e-05	UP	Coprs	66423
9.14952	3.97151e-05	UP	Adam3	11497
8.44125	4.00001e-05	UP	Orc5	26429
9.1678	4.00993e-05	UP	Trmt12	68260
7.44334	4.08774e-05	UP	Irf2bp1	272359
9.1364	4.19603e-05	UP	Dusp14	56405
9.11414	4.20786e-05	UP	Slc7a5	20539
8.16836	4.22126e-05	UP	Met	17295
8.16427	4.30865e-05	UP	Papss1	23971
9.09378	4.36357e-05	UP	Tbc1d31	210544
9.09212	4.37311e-05	UP	Zfp790	233056
8.13007	4.55562e-05	UP	Polr3b	70428
9.07069	4.59042e-05	UP	Gorab	98376
4.55465	4.60605e-05	UP	Mreg	381269
9.08911	4.61817e-05	UP	Insl6	27356
4.88228	4.62348e-05	UP	Ube2w	66799
9.35922	4.63747e-05	UP	Rpl23a-ps4	383801
4.98787	4.67699e-05	UP	Rfesd	218341
9.0607	4.68952e-05	UP	Flrt3	71436
9.06516	4.71454e-05	UP	Gm3650	100042074
9.05157	4.85018e-05	UP	R3hcc1	71843
9.08788	4.85824e-05	UP	Ccdc181	74895
9.05126	4.85913e-05	UP	Ercc2	13871
9.05699	4.87594e-05	UP	Perm1	74183
8.19428	4.88771e-05	UP	Cdk8	264064
8.22951	4.92012e-05	UP	Aldoc	11676
9.07711	4.9331e-05	UP	Calhm2	72691
7.38811	4.95e-05	UP	Zfp119a	104349
9.33622	4.99912e-05	UP	Sval2	84543
9.03283	5.00646e-05	UP	Smyd2	226830
7.14505	5.11438e-05	UP	Ctso	229445
9.06363	5.15489e-05	UP	Oit1	18300
8.07906	5.16078e-05	UP	Tmem101	76547
6.28188	5.1868e-05	UP	Pex11g	69129
8.10676	5.22653e-05	UP	Opa1	74143
9.01336	5.24603e-05	UP	Cxadr	13052
6.25908	5.34016e-05	UP	Mvk	17855
7.15446	5.41958e-05	UP	Xxylt1	268880
9.05142	5.58111e-05	UP	Gas8	104346
8.09524	5.67469e-05	UP	Cbwd1	226043
8.98698	5.7102e-05	UP	Exd2	97827
9.12757	5.71899e-05	UP	Tm4sf19	277203
9.12108	5.76831e-05	UP	Ndufaf4	68493
8.98129	5.92619e-05	UP	Aoc1	76507
9.00936	6.03644e-05	UP	Cenpm	66570
9.23663	6.04868e-05	UP	Cd209g	70192
5.68741	6.09788e-05	UP	Rsrc1	66880
8.99991	6.14587e-05	UP	Slc12a7	20499
7.56722	6.15826e-05	UP	Acp6	66659
9.35003	6.26858e-05	UP	Gm11474	100502654
9.05357	6.57377e-05	UP	Prkar1b	19085
8.92598	6.58124e-05	UP	Twsg1	65960
8.92666	6.59611e-05	UP	Egfl8	81701
9.09255	6.6552e-05	UP	Aldh6a1	104776
8.91801	6.72774e-05	UP	Hist1h2ag	319167
8.12741	6.76534e-05	UP	Nudt17	78373
5.65695	6.81288e-05	UP	Nol12	97961
8.94415	6.82231e-05	UP	Thop1	50492
8.91698	6.83222e-05	UP	Nln	75805
8.89795	6.89488e-05	UP	Car13	71934
5.0415	6.91038e-05	UP	Amotl2	56332
-7.05426	7.0414e-05	DOWN	Gsdmc3	270328
8.89484	7.09352e-05	UP	Brms1l	52592
8.87865	7.31735e-05	UP	Gm12058	666078
7.9368	7.39923e-05	UP	Ube2q2	109161
8.91987	7.48347e-05	UP	Col9a3	12841
8.92683	7.50686e-05	UP	Hgh1	59053
9.01464	7.73039e-05	UP	Pdcd7	50996
8.90432	7.78548e-05	UP	Gm14325	329575
5.3811	7.80659e-05	UP	Msh3	17686
-5.1336	7.8183e-05	DOWN	Wnt8a	20890
8.98177	7.86484e-05	UP	Dusp13	27389
4.8455	7.88943e-05	UP	Rnaseh2b	67153
7.90978	7.9715e-05	UP	Kctd9	105440
8.8575	7.98377e-05	UP	Zfp654	72020
7.36256	8.00747e-05	UP	Ppp1r16a	73062
8.96853	8.05597e-05	UP	Lhpp	76429
8.86706	8.0826e-05	UP	Cox11	69802
8.06037	8.36792e-05	UP	Art3	109979
8.81554	8.4525e-05	UP	Tmprss2	50528
8.82138	8.54868e-05	UP	Dcun1d2	102323
8.82828	8.58098e-05	UP	Gm6044	595140
9.02128	8.59186e-05	UP	Qsox2	227638
-5.19002	8.60334e-05	DOWN	Cenpe	229841
8.80692	8.64552e-05	UP	Tsacc	76927
8.80102	8.66368e-05	UP	Ppp1r13b	21981
7.91944	8.66431e-05	UP	Cpsf1	94230
4.71077	8.68523e-05	UP	Rraga	68441
8.79992	8.71572e-05	UP	Pus3	67049
8.8346	8.76029e-05	UP	Kdelc1	72050
8.7951	8.81896e-05	UP	Endod1	71946
8.79121	8.90929e-05	UP	Cd320	54219
9.07417	8.98054e-05	UP	Ccdc91	67015
8.78468	8.99937e-05	UP	Jade1	269424
8.78748	9.02202e-05	UP	Dcaf15	212123
7.96701	9.07306e-05	UP	Adat3	100113398
7.85792	9.11191e-05	UP	Wdr36	225348
8.77757	9.17052e-05	UP	Pwp2	110816
8.81755	9.25101e-05	UP	Tmem138	72982
5.60483	9.25138e-05	UP	Tmem170	66817
8.76589	9.44632e-05	UP	Mcat	223722
8.77324	9.60525e-05	UP	Tmem237	381259
8.79325	9.64863e-05	UP	Zswim1	71971
8.8762	9.68916e-05	UP	Gm11962	382478
-6.02914	9.72997e-05	DOWN	Jag2	16450
8.77024	9.74964e-05	UP	Gm6030	547267
8.7655	9.90844e-05	UP	Ak4	11639
8.79973	9.93762e-05	UP	Mpzl1	68481
8.76911	9.96127e-05	UP	Apoa1	11806
8.75412	9.97783e-05	UP	Snx19	102607
5.32045	0.000100773	UP	Fam173b	68073
8.73104	0.000102568	UP	Gm13665	100416286
-5.10371	0.000102925	DOWN	Nacad	192950
8.7293	0.000104239	UP	Gchfr	320415
8.84395	0.000105749	UP	Haus1	225745
8.71623	0.000105842	UP	Gnptab	432486
8.97588	0.000106476	UP	Zfp54	22712
7.78629	0.000107081	UP	2021-03-08	71779
8.707	0.000108095	UP	Taco1	70207
8.6983	0.000110389	UP	Ncoa7	211329
8.68896	0.000112767	UP	Plekhg4	102075
7.76348	0.000113511	UP	Serpinb9	20723
7.07991	0.000113587	UP	Ctdp1	67655
8.75334	0.000114371	UP	Cryba4	12959
7.79347	0.000114546	UP	Akr1b8	14187
7.74526	0.0001159	UP	Sntb2	20650
5.84339	0.000116952	UP	Steap3	68428
-4.87049	0.000117387	DOWN	Dnajb13	69387
8.67593	0.000117707	UP	Ivl	16447
6.49552	0.000118507	UP	Ndc1	72787
8.66826	0.000118756	UP	Chst14	72136
8.72618	0.000119465	UP	Muc3	666339
8.66663	0.000123719	UP	Muc20	224116
8.92159	0.000124837	UP	Calml4	75600
8.34219	0.000125002	UP	Col11a2	12815
8.64252	0.00012567	UP	Mgarp	67749
7.00891	0.000126756	UP	Parn	74108
-5.3558	0.000128806	DOWN	Gm8451	667090
5.02437	0.000128816	UP	Zfp949	71640
8.64603	0.00012926	UP	Thada	240174
5.47898	0.000129832	UP	Hyls1	76832
6.41522	0.000131532	UP	Gstz1	14874
7.74381	0.000132359	UP	Fancg	60534
8.73934	0.000132868	UP	Fam136b-ps	625796
8.97068	0.000132971	UP	Pstk	214580
7.68311	0.000136825	UP	Rps6kc1	320119
8.60452	0.000137336	UP	Gm7535	665187
8.59646	0.000140519	UP	Epm2aip1	77781
-7.19905	0.000141496	DOWN	Col6a2	12834
7.6751	0.000141807	UP	Nt5dc2	70021
6.7492	0.000142057	UP	Mrps2	118451
8.61084	0.000142503	UP	Steap1	70358
8.59944	0.000142779	UP	Cacnb3	12297
8.59944	0.000142779	UP	AI987944	233168
7.69054	0.000145654	UP	Anxa9	71790
6.90404	0.000145814	UP	Timd2	171284
8.57697	0.000147052	UP	Rdh10	98711
7.73757	0.000147431	UP	Mtmr10	233315
8.6997	0.000148	UP	Smim24	72273
8.62283	0.000148159	UP	Zmym3	56364
8.57309	0.000148459	UP	Sco2	100126824
6.37504	0.000149515	UP	Lrrc56	70552
-6.05026	0.000150143	DOWN	Ppil6	73075
8.58083	0.000150864	UP	Gramd4	223752
7.62425	0.000151919	UP	Abhd17c	70178
8.5787	0.000152504	UP	Rd3	74023
-6.61001	0.000155292	DOWN	Slc1a2	20511
-8.68272	0.000156379	DOWN	Col6a3	12835
8.54689	0.000157508	UP	Rtkn	20166
8.60306	0.00015805	UP	Kctd21	622320
8.54359	0.000158826	UP	Ccl25	20300
6.93582	0.000159274	UP	Peli2	93834
6.30814	0.000160478	UP	Filip1l	78749
8.53185	0.000164875	UP	Clec4b2	381809
6.67631	0.000167134	UP	Ptpn11	19247
8.53896	0.000167703	UP	Trim9	94090
7.57458	0.000170841	UP	Mut	17850
8.5049	0.000173173	UP	Slc19a2	116914
8.5049	0.000173173	UP	Pom121	107939
8.59115	0.000173304	UP	Gpr85	64450
8.55504	0.000173954	UP	Depdc7	211896
8.50354	0.000173974	UP	Arntl	11865
8.51079	0.00017426	UP	Tapt1	231225
8.5015	0.000176581	UP	Mblac1	330216
4.72663	0.000176943	UP	Slc39a8	67547
8.51099	0.000178637	UP	Cep41	83922
8.49147	0.000180346	UP	Fam83g	69640
9.11107	0.000181442	UP	Gm10226	100750327
-4.53143	0.000182271	DOWN	Klc2	16594
5.5209	0.000182872	UP	Wdsub1	72137
8.48893	0.000184857	UP	Lpar5	381810
8.5017	0.000185493	UP	Dpep3	71854
8.57975	0.000185766	UP	Gm20111	100504203
8.78357	0.000186366	UP	Cyp27b1	13115
8.47742	0.000187899	UP	Rpap3	71919
8.51504	0.000190977	UP	Ccl21a	18829
8.46234	0.000191183	UP	Vav2	22325
8.46164	0.000191759	UP	E2f5	13559
8.55175	0.000191774	UP	Fscn2	238021
8.52759	0.000196838	UP	Zfp819	74400
7.51204	0.000196989	UP	Cela1	109901
8.46931	0.000197018	UP	Nol6	230082
4.8173	0.000197376	UP	Hmgb1-ps5	100043312
7.52964	0.000197781	UP	9930104L06Rik	194268
8.45814	0.00019792	UP	Atp6v1g2	66237
8.46701	0.0001981	UP	Mkks	59030
-5.3604	0.000198206	DOWN	Aebp1	11568
8.45744	0.000199838	UP	Rwdd2a	69519
7.50244	0.000202412	UP	Ankrd50	99696
8.71152	0.000202817	UP	Ddx59	67997
6.68973	0.000204197	UP	Tfam	21780
8.46045	0.000207003	UP	Ddx31	227674
8.77645	0.000207578	UP	Ncr3-ps	667612
8.48322	0.000209575	UP	Zfp341	228807
8.43617	0.000209935	UP	Zfp456	408065
8.45463	0.000210007	UP	Fahd2a	68126
-5.86615	0.000210173	DOWN	Gm11951	100504679
7.0437	0.000210346	UP	Abcc3	76408
8.42136	0.000210691	UP	Serpina3g	20715
8.42689	0.000210814	UP	Tbc1d7	67046
-6.3568	0.000212991	DOWN	Nfatc4	73181
8.50917	0.000219751	UP	Cd59b	333883
8.52043	0.00022106	UP	Rnf26	213211
6.58744	0.000226844	UP	Kif3a	16568
7.66873	0.00022822	UP	Lancl2	71835
-4.88439	0.000228749	DOWN	Rpl28-ps3	100039645
8.38488	0.000229345	UP	Tmem39b	230770
6.87746	0.000230023	UP	Rita1	100764
8.47694	0.000230581	UP	Cyp26a1	13082
8.51846	0.000232512	UP	Eml6	237711
6.53136	0.000233506	UP	Pnp2	667034
8.37845	0.000234341	UP	Atp2c2	69047
8.38193	0.000235776	UP	Clcn5	12728
8.48919	0.000236277	UP	Nrtn	18188
8.54648	0.000236597	UP	Oxld1	66431
8.45932	0.000241151	UP	4931414P19Rik	74359
6.76514	0.000241277	UP	Ddx19a	13680
9.0019	0.000241626	UP	Gm7893	666020
8.42954	0.000241728	UP	Phf7	71838
8.48851	0.000242541	UP	Iigp1	60440
8.47902	0.000245838	UP	Npff	54615
8.35801	0.000250699	UP	Yjefn3	234365
8.34237	0.000252456	UP	Dyrk1b	13549
8.34389	0.000253173	UP	2810025M15Rik	69953
7.65376	0.000254094	UP	Traf3ip2	103213
-8.45765	0.000258488	DOWN	Gm4775	212084
7.4693	0.000260008	UP	Fahd1	68636
8.32734	0.000262383	UP	Sgcb	24051
-6.75688	0.000263551	DOWN	Rps11-ps3	383992
8.32657	0.000263994	UP	Foxo4	54601
8.52495	0.000266653	UP	Gar1	68147
8.36251	0.00026685	UP	Zbtb32	58206
7.38655	0.000267628	UP	Zfp503	218820
8.31678	0.000267714	UP	Phlda3	27280
8.36506	0.000268758	UP	Gjb2	14619
8.34994	0.000268841	UP	Coq3	230027
8.5258	0.000271359	UP	Kctd2	70382
8.30693	0.000273635	UP	1700023F06Rik	69441
8.35403	0.000273821	UP	Immp2l	93757
-6.20841	0.000275762	DOWN	Prss23	76453
8.33879	0.000278019	UP	B4galt4	56375
8.42524	0.000279653	UP	Gcdh	270076
7.32857	0.000281484	UP	Cbx8	30951
8.55894	0.000286687	UP	Rasl11b	68939
5.58244	0.00028926	UP	Txlna	109658
8.28149	0.000290081	UP	Tada2b	231151
8.32832	0.000291854	UP	Ap3m2	64933
6.41754	0.000293217	UP	Rnf126	70294
7.40277	0.000295303	UP	4930550L24Rik	75352
5.45881	0.000297091	UP	Wdr43	72515
-6.09072	0.000298003	DOWN	Rpl9-ps1	194905
8.31887	0.00030083	UP	Hira	15260
8.59133	0.000306685	UP	Prl6a1	19111
8.26122	0.000306825	UP	Nr1d1	217166
4.25099	0.00030687	UP	Kidins220	77480
4.89755	0.00030698	UP	Ap5z1	231855
8.29678	0.000307105	UP	Heatr5b	320473
-8.28706	0.000309884	DOWN	Rps13-ps1	625298
6.90205	0.000310616	UP	Oas1c	114643
8.3067	0.000312703	UP	Smim6	68528
5.6646	0.000315131	UP	Dpy19l4	381510
-4.3004	0.000316407	DOWN	Plcb1	18795
8.26522	0.000317338	UP	Gm15382	100416730
8.29521	0.000318713	UP	Lrrc51	69358
8.30637	0.000319025	UP	Gm11200	100042697
8.26602	0.000320739	UP	Ppm1f	68606
8.24206	0.000321816	UP	Klk9	101533
8.25156	0.000324364	UP	Tfb1m	224481
7.31467	0.000325158	UP	9130230L23Rik	231253
8.29443	0.000325306	UP	Ncapd2	68298
7.34154	0.000326814	UP	Cd200	17470
6.66835	0.000327133	UP	C1ra	50909
8.24043	0.000327982	UP	Gm15621	606492
8.23004	0.000329872	UP	Dpy19l1	244745
5.34873	0.000333827	UP	Cdc73	214498
6.77771	0.000343135	UP	Cenpt	320394
8.29645	0.000344634	UP	Gm14766	100042350
8.27036	0.000345151	UP	Hdac8	70315
6.63835	0.000349751	UP	Trim23	81003
8.19757	0.000352533	UP	Pdp1	381511
8.21484	0.000352561	UP	Btg3	12228
8.19505	0.000353262	UP	Zfp160	224585
-5.87667	0.00036	DOWN	Col6a1	12833
-5.51924	0.000361026	DOWN	Pcolce	18542
8.30202	0.000361981	UP	Srbd1	78586
6.82894	0.000363621	UP	Slc6a12	14411
-6.59625	0.000364322	DOWN	Rasgrf2	19418
7.40177	0.000366309	UP	Dis3l2	208718
8.64438	0.000367789	UP	Gstp2	14869
6.637	0.000368326	UP	Hinfp	102423
4.17464	0.000368803	UP	Tstd3	77032
4.71851	0.000370653	UP	Clpb	20480
8.34942	0.000374938	UP	Stap2	106766
8.16754	0.000377959	UP	Hdac2	15182
8.16754	0.000377959	UP	Map3k6	53608
8.16754	0.000377959	UP	Fam229a	68233
6.06286	0.00038051	UP	Efemp2	58859
8.17669	0.00038221	UP	Akt3	23797
5.36613	0.000385673	UP	Tsen15	66637
7.21731	0.000387691	UP	Ss18l1	269397
-4.24554	0.000391082	DOWN	Zdhhc19	245308
8.29968	0.000395947	UP	Hoxb7	15415
8.27729	0.000396629	UP	Morn2	378462
8.16348	0.000396859	UP	Pigz	239827
-10.4712	0.000399491	DOWN	Gm15794	666854
8.16434	0.000400925	UP	Mtbp	105837
8.28813	0.000402359	UP	Kifc3	16582
8.2756	0.000403235	UP	1700029H14Rik	66501
8.24263	0.000405791	UP	Zfp623	78834
4.5856	0.000406666	UP	Etv5	104156
8.54623	0.000412736	UP	Csrp1	13007
4.56663	0.000416413	UP	Mrpl19	56284
8.62049	0.000418208	UP	Msh2	17685
8.30271	0.000424643	UP	Otud3	73162
7.21387	0.000429066	UP	Ephx1	13849
8.16948	0.000439057	UP	Cpn1	93721
8.10041	0.000441473	UP	Gab1	14388
8.12506	0.000442006	UP	Rabl2	68708
8.16987	0.000442013	UP	Pcyox1l	240334
8.13425	0.000442197	UP	Jmjd7	433466
6.6254	0.000445589	UP	Hmgcs1	208715
6.28558	0.00044749	UP	Cdk5r1	12569
8.09076	0.000448011	UP	Slc25a35	71998
6.64642	0.000448079	UP	Eif4ebp3	108112
8.29654	0.000453869	UP	Trmt5	76357
4.90676	0.000456245	UP	Asb13	142688
8.1854	0.000459798	UP	Tnni3	21954
7.17658	0.000461894	UP	Gpatch1	67471
7.1725	0.000465473	UP	Hsd17b1	15485
8.08013	0.000466538	UP	Fkbp7	14231
-5.43296	0.000466932	DOWN	Col5a1	12831
7.24662	0.000472522	UP	Gorasp1	74498
7.16818	0.00047327	UP	Morn1	76866
7.32666	0.000479877	UP	Zc3h8	57432
8.1729	0.000480627	UP	Bod1	69556
8.24969	0.000482802	UP	Efna1	13636
8.08376	0.000482804	UP	Btnl7-ps	195349
7.19816	0.000483277	UP	Tyw3	209584
8.0584	0.000487147	UP	Gjb1	14618
8.5247	0.000488385	UP	C2cd4a	244911
6.20406	0.000489054	UP	4930522L14Rik	100041734
8.29496	0.000490113	UP	Fam118a	73225
6.85411	0.000491334	UP	Commd2	52245
6.25488	0.000492233	UP	Armc6	76813
6.25347	0.000494279	UP	Xlr4b	27083
8.89837	0.000495338	UP	Gm15694	101669761
-6.04809	0.000497656	DOWN	I0C0044D17Rik	545660
8.04567	0.000497658	UP	A130006I12Rik	319264
8.03658	0.000509909	UP	Purg	75029
8.05471	0.000510224	UP	Icam5	15898
7.16909	0.000514297	UP	Bmi1	12151
8.03095	0.000515625	UP	Brf2	66653
7.1948	0.000518853	UP	Ncaph	215387
7.0816	0.000522854	UP	9530077C05Rik	68283
8.10286	0.000527565	UP	Ndst2	17423
8.05772	0.000528901	UP	2010010A06Rik	100503117
8.0246	0.000533609	UP	Cd7	12516
8.11912	0.000534429	UP	Tmem41a	66664
8.15204	0.000534822	UP	Ccm2l	228788
8.00584	0.000542507	UP	Ahdc1	230793
8.00489	0.000543095	UP	Ip6k3	271424
8.02625	0.000544999	UP	Ly75	17076
-4.86128	0.000546729	DOWN	Fbln2	14115
8.00201	0.000550507	UP	Rnf144b	218215
8.02837	0.000556732	UP	Gemin4	276919
8.0001	0.000560316	UP	Gpr82	319200
7.99168	0.000560707	UP	Scai	320271
7.99264	0.00056154	UP	Ifne	230405
7.98974	0.000561959	UP	Igkv2-137	692187
8.76448	0.00056228	UP	Notch4	18132
7.9936	0.000563344	UP	Them4	75778
8.02436	0.00056381	UP	Ribc1	66611
7.15618	0.000565729	UP	Fbxo48	319701
8.10016	0.000576401	UP	Pdia5	72599
7.97737	0.000579936	UP	Gstk1	76263
7.97541	0.00058025	UP	Map4k5	399510
8.0312	0.000584583	UP	Tcea3	21401
-4.64156	0.000586647	DOWN	Pard3	93742
7.97248	0.000588459	UP	Itga8	241226
7.99625	0.000592627	UP	Rab3a	19339
7.9715	0.000593321	UP	Atxn7l2	72522
8.29749	0.000596399	UP	Gm14279	108168809
-6.78455	0.000601022	DOWN	Ren1	19701
4.794	0.000602135	UP	Naip6	17952
8.40637	0.00060279	UP	Tmem9	66241
7.95798	0.000606559	UP	Caap1	67770
5.105	0.000608881	UP	Gm7860	665947
7.96685	0.000614611	UP	Slc25a29	214663
7.99432	0.000615824	UP	Gm15049	100417914
8.03352	0.000618447	UP	Eya2	14049
8.07259	0.00061857	UP	Utf1	22286
7.94632	0.000619954	UP	Aars2	224805
7.94831	0.000621803	UP	Rnls	67795
6.16792	0.00062333	UP	Trove2	20822
7.17387	0.000625258	UP	Ccnj	240665
8.04964	0.000625283	UP	Adck1	72113
7.9503	0.00062815	UP	Gpd1	14555
7.31967	0.000628995	UP	Ogfod3	66179
8.30175	0.000630088	UP	Mcoln2	68279
7.92954	0.000643141	UP	Mal2	105853
7.93356	0.000644616	UP	Gm16433	677205
7.97907	0.000644634	UP	Zfp52	22710
7.97077	0.000647029	UP	Igsf5	72058
8.51143	0.000649241	UP	Dusp28	67446
-5.81646	0.000651759	DOWN	Col1a2	12843
4.73171	0.000652267	UP	Bbs9	319845
8.00418	0.000652286	UP	Gm614	245536
5.06062	0.000659779	UP	Adck5	268822
7.91765	0.000665967	UP	B3gnt7	227327
-5.32949	0.000667586	DOWN	1190002N15Rik	68861
7.92449	0.000668449	UP	Klhl11	217194
-7.15063	0.000668997	DOWN	Spag4	245865
7.91968	0.000672908	UP	Hs3st3b1	54710
3.93806	0.000679284	UP	Hspb11	72938
7.01459	0.0006797	UP	Aqp5	11830
7.93633	0.0006812	UP	Trpv6	64177
7.92247	0.000687712	UP	Ift140	106633
6.99119	0.000688154	UP	Taf1d	75316
6.97795	0.000688303	UP	Dok4	114255
7.01659	0.000689433	UP	Tspyl3	241732
7.89744	0.000692247	UP	Il12b	16160
7.90463	0.000699456	UP	Slc10a7	76775
7.89538	0.000702049	UP	Fbxo36	66153
-7.15855	0.000702052	DOWN	F2	14061
7.89435	0.000709027	UP	Rpl23a-ps2	668461
7.88112	0.000719159	UP	Scrn2	217140
6.05593	0.00072284	UP	B3galnt1	26879
7.92575	0.000725062	UP	Pigg	433931
-6.44897	0.00072716	DOWN	Podn	242608
7.88943	0.000727705	UP	Gm13022	100039917
5.07155	0.000731692	UP	Fibp	58249
7.90541	0.000731865	UP	Nthl1	18207
7.94358	0.000735141	UP	Csrp2	13008
6.42817	0.000735155	UP	Gm16061	102641305
7.96021	0.000735478	UP	Dhrs13	70451
3.92169	0.000737002	UP	Vsig10	231668
7.97418	0.000737502	UP	Zfp28	22690
7.89125	0.00073879	UP	Trit1	66966
6.57335	0.000739608	UP	Cgrrf1	68755
7.87196	0.000745439	UP	Ctsf	56464
6.10062	0.00074625	UP	Cxcl11	56066
8.02787	0.000753009	UP	Rpusd1	106707
7.86356	0.000754026	UP	Gzma	14938
5.04667	0.000757802	UP	Pex6	224824
6.91965	0.000761605	UP	Ift74	67694
7.90335	0.000763278	UP	Ighv1-64	380823
7.8511	0.000765826	UP	Zfp213	449521
7.85004	0.000768463	UP	Fgd6	13998
7.86145	0.000771119	UP	Has1	15116
7.98658	0.000771444	UP	Acyp2	75572
8.05614	0.000775965	UP	Slc6a14	56774
6.16116	0.000776382	UP	Zdhhc6	66980
6.93372	0.000777705	UP	Ice1	218333
7.95871	0.000777934	UP	Eps8l2	98845
5.04123	0.000782292	UP	Itsn1	16443
-4.19923	0.000785246	DOWN	Padi2	18600
7.84684	0.000785741	UP	Ccr3	12771
7.83425	0.000795276	UP	Tspan1	66805
4.89956	0.000799985	UP	Gm16580	100417756
-4.1787	0.000809487	DOWN	Xndc1	102443350
6.2913	0.0008106	UP	Plekhn1	231002
7.86064	0.00081089	UP	Gm12568	100038833
7.9308	0.000811839	UP	Tab3	66724
7.84364	0.000817951	UP	Zfp280c	208968
6.33052	0.000820289	UP	Usp28	235323
7.81936	0.000822408	UP	Pxylp1	235534
8.34238	0.000829192	UP	Gm3150	100041120
7.82886	0.00083004	UP	Yars2	70120
7.82886	0.00083004	UP	Mfsd9	211798
6.88298	0.000832288	UP	Dimt1	66254
6.27569	0.0008339	UP	Atg14	100504663
6.9147	0.000835027	UP	Fem1a	14154
-6.74396	0.000838909	DOWN	Dclk1	13175
7.82479	0.00084121	UP	Zfp784	654801
6.92514	0.000843024	UP	Cdca7l	217946
6.63104	0.000844817	UP	Pdcd1lg2	58205
-4.38621	0.000844872	DOWN	Rnaseh2a	69724
7.8415	0.000848579	UP	Btbd6	399566
7.8267	0.000856415	UP	Gm13349	623325
7.79993	0.000860078	UP	Enthd1	383075
-4.68819	0.000862662	DOWN	Ttc3	22129
-5.20524	0.000867752	DOWN	Capn5	12337
6.85927	0.000873719	UP	Xlr4c	72891
4.92649	0.00087739	UP	Gtf2h3	209357
7.89821	0.000878191	UP	Hebp1	15199
-7.64216	0.0008828	DOWN	Sema6a	20358
-4.41019	0.000886319	DOWN	Mrgbp	73247
7.93383	0.000886484	UP	Tha1	71776
-5.50672	0.000892022	DOWN	Tchp	77832
7.78246	0.000895779	UP	Spdya	70891
7.90079	0.000900419	UP	Sec22a	317717
-4.46497	0.000901339	DOWN	Sdc1	20969
6.5931	0.000904736	UP	Zfp58	238693
7.85297	0.000912458	UP	Kif22	110033
6.26386	0.000915007	UP	Zfp953	629016
5.9731	0.000915448	UP	Zcwpw1	381678
7.77911	0.000923282	UP	Arl6	56297
4.74843	0.000932761	UP	Psmd9	67151
8.07519	0.000933987	UP	Cox6b2	333182
7.83721	0.000935458	UP	Gm6583	625424
7.80736	0.00093635	UP	Mboat2	67216
7.7922	0.00094226	UP	Gm7502	665121
5.02936	0.000954941	UP	Zfp141	434178
8.11479	0.000963205	UP	Gm12502	100043641
4.65647	0.000965841	UP	Incenp	16319
5.33087	0.000982713	UP	Cxcl9	17329
6.64393	0.000983146	UP	Tsr3	68327
-7.46659	0.00099243	DOWN	Sat2	69215
7.75912	0.000999111	UP	Il1f8	69677
5.94233	0.00100363	UP	4931406P16Rik	233103
7.77937	0.00100518	UP	Slc25a26	67582
3.72432	0.00100773	UP	Nop16	28126
6.03271	0.00100813	UP	Sirt3	64384
6.27107	0.00101205	UP	Snapc4	227644
7.75799	0.00101925	UP	Gpbar1	227289
-3.92812	0.00102532	DOWN	Spc25	66442
5.02949	0.00102803	UP	Alyref	21681
7.83398	0.00103027	UP	Sh3bp4	98402
7.72759	0.00103062	UP	Sprr2g	20761
7.71623	0.0010324	UP	Mtmr11	194126
7.74115	0.00104977	UP	Melk	17279
4.13929	0.00105287	UP	Zfp422	67255
7.71156	0.00105411	UP	Zfp27	22689
7.81801	0.00105505	UP	Sav1	64010
6.7697	0.00105991	UP	Mapk11	19094
7.85456	0.00106086	UP	Gphn	268566
7.7437	0.00106767	UP	Enc1	13803
6.75167	0.001069	UP	Rad18	58186
8.22998	0.00106945	UP	Trbc2	100125263
6.14177	0.00107062	UP	Fyn	14360
7.80186	0.00108091	UP	Irs3	16369
7.72411	0.00108191	UP	Foxp4	74123
5.73063	0.00108379	UP	Rrp12	107094
-6.59922	0.00108773	DOWN	F830045P16Rik	228592
6.78962	0.00110975	UP	Gins3	78833
7.87329	0.00111293	UP	2610528J11Rik	66451
7.70687	0.00111579	UP	Creb3l3	208677
7.68015	0.00111736	UP	Slc20a2	20516
5.47568	0.00112047	UP	Tjap1	74094
7.68373	0.00112628	UP	Kiss1r	114229
4.60907	0.00112935	UP	Myl4	17896
5.65078	0.00113196	UP	Ppcdc	66812
7.70713	0.00113725	UP	Crybb1	12960
7.70713	0.00113725	UP	Lamb2	16779
6.169	0.00115603	UP	Tmem229b	268567
7.6873	0.00115875	UP	Mamdc4	381352
7.66236	0.00116304	UP	Lsm14b	241846
7.65994	0.00116772	UP	Aif1l	108897
6.74173	0.00118033	UP	Bcr	110279
7.74942	0.00119932	UP	Pcp4l1	66425
7.75116	0.00120496	UP	Klk8	259277
7.84097	0.00120984	UP	Tmed6	66269
7.67055	0.00121117	UP	Nkx6-2	14912
7.71829	0.00122658	UP	Depdc1b	218581
6.73526	0.00122695	UP	Ppat	231327
7.64803	0.00123033	UP	Gabrp	216643
7.64803	0.00123033	UP	Zfp946	74149
5.97824	0.00125658	UP	Otulin	432940
5.94229	0.00125682	UP	Yipf2	74766
3.75116	0.00126047	UP	Ccdc174	232236
7.62365	0.00126323	UP	Ikzf3	22780
7.73248	0.00126864	UP	2610528A11Rik	70045
7.63576	0.00127145	UP	Champ1	101994
7.62116	0.00127479	UP	Sprr1a	20753
-5.18036	0.0012933	DOWN	Slc9a3r2	65962
7.61867	0.00129907	UP	Dph7	67228
7.75285	0.00131611	UP	Zfp566	72556
8.04417	0.00131791	UP	Snta1	20648
7.60263	0.0013249	UP	Znhit6	229937
6.07575	0.00132941	UP	Csf2	12981
-4.13393	0.00133106	DOWN	4933407L21Rik	71141
4.06989	0.00133802	UP	Chpf2	100910
4.21183	0.00134214	UP	Rps15a-ps5	100042335
7.86094	0.00134255	UP	Ctgf	14219
8.06724	0.00136736	UP	Msantd3	66665
7.64776	0.00137302	UP	Myl9	98932
7.58386	0.00137832	UP	Yes1	22612
7.58386	0.00137832	UP	Gm11830	666897
7.6968	0.00138142	UP	Ighv1-53	780931
7.59023	0.00138867	UP	Vars2	68915
7.63603	0.00139367	UP	Msantd2	235184
6.58822	0.00139781	UP	Igha	238447
7.73595	0.00139868	UP	Hist1h3a	360198
4.49046	0.00140966	UP	H2-T10	15024
7.6633	0.00142239	UP	Ces1d	104158
7.57875	0.00143351	UP	Klc3	232943
7.59505	0.00143548	UP	Gm6096	619734
7.77406	0.00143873	UP	Rnd2	11858
7.56355	0.00144237	UP	Fgfr2	14183
5.51258	0.00145387	UP	Kremen1	84035
7.59378	0.00146755	UP	Pls3	102866
7.56096	0.00146775	UP	Ly6g5b	266614
6.00445	0.00148062	UP	Mast2	17776
4.23891	0.00148571	UP	Cdc37l1	67072
7.55966	0.00148634	UP	Pcbp3	59093
7.67867	0.00148812	UP	Gm17944	100416155
-4.21974	0.0014889	DOWN	Apbb2	11787
8.16748	0.00148921	UP	Ccl20	20297
3.85739	0.00148973	UP	Cd40	21939
-6.18498	0.00149915	DOWN	Eya4	14051
7.6099	0.00149929	UP	Coil	12812
6.6704	0.00149977	UP	Mogat2	233549
6.04678	0.00149978	UP	Thap7	69009
6.09989	0.00150244	UP	Gm12689	100137011
7.6271	0.00150438	UP	Hspb6	243912
7.76108	0.00150576	UP	1700029I15Rik	75641
7.59785	0.00151965	UP	Gng11	66066
7.59785	0.00151965	UP	Pelo	105083
4.7818	0.00151991	UP	Utrn	22288
6.7013	0.00152338	UP	Spred2	114716
7.54164	0.00152485	UP	Pls1	102502
7.91503	0.00153716	UP	Map10	74393
7.55342	0.00154513	UP	Ropn1l	252967
7.57361	0.00155268	UP	Ednra	13617
7.52604	0.00156162	UP	Klhl17	231003
7.52737	0.00156191	UP	Ak1	11636
7.539	0.00156449	UP	Zfp85	22746
7.52338	0.00157346	UP	Serpinb6b	20708
7.52338	0.00157346	UP	Gm9806	100379660
7.9469	0.00157538	UP	Fuz	70300
7.53135	0.00158756	UP	Rnf39	386454
7.58996	0.00159193	UP	Amigo3	320844
7.60739	0.00160052	UP	Cdhr4	69398
5.78379	0.00160465	UP	Perp	64058
4.39528	0.00160617	UP	Ercc4	50505
6.88943	0.00162524	UP	Pbk	52033
7.5049	0.00163353	UP	Marveld1	277010
7.91517	0.00163603	UP	Repin1	58887
7.50355	0.00163987	UP	Pex11a	18631
3.5825	0.0016509	UP	Dtx2	74198
7.51028	0.00165214	UP	Slc5a6	330064
-5.8046	0.00166947	DOWN	Lix1l	280411
6.53804	0.00167696	UP	Mcam	84004
7.75969	0.00168352	UP	Gm16060	620771
-4.92926	0.00168445	DOWN	She	214547
7.67506	0.00169182	UP	Pacsin3	80708
7.55993	0.00170126	UP	Ccp110	101565
4.57568	0.00170522	UP	Wdr25	212198
-3.88377	0.00170576	DOWN	Batf3	381319
7.49814	0.00171115	UP	Gm8818	667795
7.60486	0.00172116	UP	Cx3cl1	20312
3.67107	0.00172743	UP	Clasrp	53609
6.61352	0.00172747	UP	Xlr4a	434794
-4.42549	0.00173108	DOWN	Cc2d2a	231214
4.07025	0.001733	UP	Cipc	217732
5.42419	0.00173361	UP	Pln	18821
7.62211	0.00174567	UP	Baiap3	545192
7.5324	0.00174681	UP	Fbxl17	50758
7.58286	0.00174889	UP	Uso1	56041
5.79471	0.001749	UP	Ly6c1	17067
5.0517	0.0017527	UP	Rora	19883
-4.95424	0.00176689	DOWN	Atp1b1	11931
8.44203	0.00177954	UP	Zbtb45	232879
5.71318	0.0017889	UP	Cryl1	68631
7.74083	0.00180025	UP	BC055324	381306
7.58414	0.00180495	UP	Tmsb15b1	666244
7.656	0.00181819	UP	Gm11764	100416643
7.56715	0.00182188	UP	Stbd1	52331
7.69029	0.00182372	UP	Ndc80	67052
-5.77614	0.00183194	DOWN	Sh3gl2	20404
7.63792	0.00186349	UP	Gm12304	100415920
7.49271	0.00186507	UP	Gstm2	14863
6.51344	0.00189022	UP	Fam174b	100038347
7.4741	0.0019107	UP	Bdkrb1	12061
7.54323	0.00191942	UP	Gpsm2	76123
7.43671	0.00192232	UP	Spice1	212514
-7.7836	0.00192698	DOWN	Gm11285	665690
5.63181	0.00193757	UP	Ankrd17	81702
-4.40823	0.00194517	DOWN	Usp49	224836
7.43529	0.00194978	UP	Mapre3	100732
7.43529	0.00194978	UP	Phlpp1	98432
7.42135	0.00195701	UP	2021-09-05	18951
-4.87183	0.00196235	DOWN	Plk1	18817
7.4242	0.00196851	UP	Nxn	18230
7.45189	0.00199762	UP	Atg2b	76559
7.61836	0.00200737	UP	Rbm19	74111
-7.33925	0.00200984	DOWN	Kank2	235041
7.58798	0.00202022	UP	Slc12a2	20496
7.4142	0.00202869	UP	Kcnd1	16506
5.3969	0.00203917	UP	Exo1	26909
7.45049	0.00205157	UP	Plxnb3	140571
5.64825	0.0020537	UP	Fer	14158
7.39715	0.00205773	UP	1700093K21Rik	67358
7.3957	0.00206985	UP	Abhd17b	226016
6.62142	0.00207677	UP	Mbd1	17190
7.40439	0.00208823	UP	Gm17709	100417679
4.6963	0.00210862	UP	Ddx19b	234733
7.4796	0.00211284	UP	Rpl27-ps1	622236
7.44909	0.002113	UP	Foxred2	239554
6.48372	0.00211977	UP	Hpn	15451
7.48725	0.00212952	UP	1700001K19Rik	66323
5.85771	0.00213608	UP	Zbtb33	56805
7.54718	0.00213808	UP	Defb1	13214
7.43273	0.00214456	UP	Tnfrsf4	22163
7.37696	0.00215084	UP	Ypel2	77864
7.37696	0.00215084	UP	Pla2g12a	66350
7.38137	0.00217984	UP	Chpf	74241
4.46747	0.00218353	UP	Zfp282	101095
7.4282	0.00218564	UP	2010109A12Rik	75610
7.4282	0.00218564	UP	Zfp777	72306
3.77561	0.00218979	UP	Arf3	11842
7.38283	0.0022026	UP	Slc5a1	20537
-4.60028	0.0022138	DOWN	Neurl2	415115
-4.62296	0.00221609	DOWN	Cntrob	216846
7.3843	0.00223213	UP	Nanp	67311
5.56559	0.00224625	UP	Lrrc42	77809
8.26365	0.00225183	UP	Gzmc	14940
7.35349	0.00225785	UP	Lrrcc1	71710
7.407	0.00226262	UP	Ccdc142	243510
7.38695	0.00228235	UP	Tal2	21350
7.52308	0.00228706	UP	Gm12344	628108
6.45928	0.00228994	UP	Pde8b	218461
-6.33106	0.00229848	DOWN	Sparc	20692
7.349	0.0023	UP	Apol7c	108956
7.349	0.0023	UP	Gm7741	665667
6.43915	0.0023113	UP	Cdc42bpb	217866
-4.51092	0.00233549	DOWN	Nr2c1	22025
3.60367	0.00234027	UP	S100pbp	74648
6.37388	0.00235903	UP	9130019O22Rik	78921
-8.80341	0.00236836	DOWN	Nid1	18073
7.33267	0.00237332	UP	Des	13346
7.33267	0.00237332	UP	Gm19684	100503422
7.46413	0.00237939	UP	Anks6	75691
-4.37445	0.00239391	DOWN	Gm13423	100416062
7.38402	0.0024152	UP	Gm15197	666540
7.39015	0.00242375	UP	Lclat1	225010
7.42392	0.00242754	UP	Rgl3	71746
7.32507	0.00243049	UP	Clec12b	71183
7.36365	0.00243106	UP	Ptgfrn	19221
7.87838	0.0024506	UP	Pacrgl	66768
7.30692	0.00249107	UP	Sdcbp2	228765
7.39161	0.00249754	UP	Cacna1s	12292
7.31001	0.00249844	UP	Lrrc49	102747
7.31155	0.002514	UP	9030624G23Rik	66808
5.02283	0.00252396	UP	Ogfod2	66627
7.31309	0.0025376	UP	Gm18301	100416883
7.30228	0.00253993	UP	Paqr8	74229
7.34175	0.00255404	UP	Nicn1	66257
7.32048	0.00256029	UP	Sh2d5	230863
-4.72395	0.00256641	DOWN	Jazf1	231986
7.31462	0.00256942	UP	Cldn12	64945
7.31462	0.00256942	UP	Gm15538	664851
5.77634	0.00257206	UP	Thoc1	225160
7.30073	0.00257287	UP	Plekha6	240753
-5.96137	0.00260946	DOWN	Neurl1b	240055
7.31616	0.00260972	UP	Fcrla	98752
5.93883	0.00261043	UP	Mettl5	75422
6.32668	0.0026115	UP	Bok	51800
7.34326	0.00261306	UP	1700003F12Rik	75480
6.41208	0.00261624	UP	Zfp420	233058
7.28385	0.00261796	UP	Ssx2ip	99167
-4.205	0.002633	DOWN	Rcc1	100088
6.3629	0.00263605	UP	Ulk4	209012
7.57421	0.00263897	UP	Igflr1	101883
7.31769	0.00265886	UP	H2afy2	404634
7.29011	0.00268465	UP	Gm29036	102640198
5.94934	0.00268844	UP	Bcs1l	66821
7.31742	0.00269309	UP	Elp3	74195
7.27598	0.00272857	UP	Tango6	272538
4.77923	0.0027706	UP	Zfp748	212276
7.27441	0.00277842	UP	Zfp40	22700
8.16006	0.00280894	UP	Slc5a11	233836
4.77895	0.00281304	UP	Minpp1	17330
5.8029	0.00281804	UP	Ttc30a2	620631
7.57454	0.00281861	UP	Shb	230126
7.29479	0.00282864	UP	Tmem79	71913
6.47143	0.00283404	UP	Znrd1as	76416
-5.96539	0.00283658	DOWN	Gm18304	100416887
4.52924	0.00284084	UP	Lemd3	380664
7.25241	0.00285086	UP	Bub1	12235
5.50655	0.00289691	UP	Dffb	13368
7.42166	0.00290826	UP	1700010I14Rik	66931
6.27185	0.00291046	UP	Agap3	213990
7.23169	0.00292107	UP	Slc13a2	20500
5.77438	0.00293274	UP	Ccdc71l	72123
5.85114	0.00293713	UP	Plk4	20873
-5.65942	0.00294139	DOWN	Tespa1	67596
7.23979	0.00294234	UP	Ak8	68870
7.23979	0.00294234	UP	Scnn1b	20277
7.23979	0.00294234	UP	Gm12987	667080
7.23006	0.00294652	UP	Fbxo24	71176
7.26993	0.00294785	UP	Fam131a	78408
7.44547	0.00295758	UP	2610024D14Rik	108167888
7.2492	0.00295836	UP	Trip10	106628
7.2492	0.00295836	UP	Fam92b	436062
-4.14225	0.00297065	DOWN	Gm6871	628359
7.3128	0.00298032	UP	Esrp2	77411
3.53612	0.00298915	UP	Naa25	231713
4.45352	0.00299249	UP	Cops7b	26895
7.3339	0.00299978	UP	Flywch2	76917
-4.06633	0.00300401	DOWN	Ppp3cb	19056
7.24759	0.0030289	UP	Wdr6	83669
7.26807	0.00308776	UP	Mmp13	17386
7.26807	0.00308776	UP	Vmac	106639
7.26807	0.00308776	UP	Gm340	381224
-4.36149	0.0030888	DOWN	Serpinh1	12406
7.28983	0.00309024	UP	Myo19	66196
5.67395	0.00310437	UP	Dbr1	83703
4.1318	0.00310615	UP	Ing5	66262
-3.63387	0.00314787	DOWN	Mlph	171531
7.32688	0.0031789	UP	Wwc1	211652
7.35318	0.00318739	UP	Tbc1d19	67249
7.35318	0.00318739	UP	Fhdc1	229474
7.42453	0.00320451	UP	Camkmt	73582
7.64492	0.00321195	UP	Nrn1l	234700
5.25139	0.00321866	UP	Ica1	15893
7.24786	0.00322034	UP	Nudt13	67725
7.18431	0.00322226	UP	Cyp2r1	244209
7.18431	0.00322226	UP	Rbm12b1	72397
5.6107	0.00325175	UP	Cmas	12764
5.82425	0.00325414	UP	Zfp746	69228
7.22026	0.00333539	UP	Lbx2	16815
4.51852	0.00336053	UP	Mettl7a1	70152
7.17589	0.00337265	UP	Mtfp1	67900
7.19741	0.00337543	UP	2610301B20Rik	67157
7.42596	0.00338105	UP	Tle6	114606
4.6681	0.00340093	UP	Tpbg	21983
7.15575	0.0034159	UP	Mfsd6l	215723
7.1742	0.00344008	UP	Bcl2l14	66813
7.1742	0.00344008	UP	Tomt	791260
5.68248	0.0034574	UP	Kdm4c	76804
7.26329	0.00346872	UP	Hist2h3c2	97114
7.16429	0.00347129	UP	Serpind1	15160
5.92292	0.00349209	UP	Cp	12870
6.18748	0.00351931	UP	Slc32a1	22348
6.18748	0.00351931	UP	Gm14295	100039123
7.16599	0.00351972	UP	Arap2	212285
6.17731	0.00352747	UP	Necab3	56846
7.25269	0.00354235	UP	Tmem30b	238257
7.21697	0.00357877	UP	Gm12870	652920
7.19408	0.00358382	UP	Efhd1	98363
7.19769	0.0035918	UP	Chst8	68947
7.43352	0.00359584	UP	Gm14162	629170
7.14888	0.00359784	UP	Gm13543	639491
-4.00567	0.00360234	DOWN	Ctla2a	13024
4.81487	0.00361804	UP	Abcb10	56199
-7.20284	0.00362173	DOWN	Sparcl1	13602
7.33147	0.00362904	UP	1700001P01Rik	72215
-8.56822	0.0036458	DOWN	Grb10	14783
5.49161	0.00366167	UP	Gm13033	100038703
5.45132	0.00366255	UP	Dbt	13171
7.14716	0.00367818	UP	Lipc	15450
4.58733	0.00368577	UP	Kif16b	16558
7.4124	0.00369383	UP	Car6	12353
7.19936	0.00370241	UP	Trim32	69807
7.19936	0.00370241	UP	Gm29454	108167710
7.12486	0.00370421	UP	Fam149b	105428
7.12486	0.00370421	UP	Tdgf1-ps2	21669
4.86285	0.0037083	UP	Ppp4r2	232314
7.17109	0.00374713	UP	Prdm16	70673
7.14052	0.00375078	UP	Trpt1	107328
5.39548	0.00375346	UP	Tg	21819
-4.75147	0.00376715	DOWN	Gm18303	100416885
-7.95919	0.0037711	DOWN	Fer1l6	631797
7.14543	0.00377419	UP	Kif20a	19348
7.10399	0.00379856	UP	Fam57a	116972
6.13606	0.00380893	UP	Plag1	56711
7.10221	0.00381446	UP	Rhebl1	69159
7.25591	0.00383691	UP	Serpinf2	18816
7.25591	0.00383691	UP	Adig	246747
-5.92725	0.00385154	DOWN	Ankle1	234396
3.34496	0.00385295	UP	Usp33	170822
7.17278	0.00385779	UP	Efemp1	216616
7.17278	0.00385779	UP	B330016D10Rik	320456
-5.52534	0.00386697	DOWN	Cd248	70445
7.11107	0.00387753	UP	Afp	11576
7.14371	0.00388707	UP	Erbb3	13867
7.09866	0.00389016	UP	Plscr5	100504689
7.28196	0.00389445	UP	Fbxo21	231670
5.84768	0.00391304	UP	Pbx4	80720
-5.43913	0.00391674	DOWN	Il1rl1	17082
6.14297	0.00394765	UP	Fam208a	218850
7.20269	0.00396681	UP	Lefty1	13590
6.18981	0.00398569	UP	Prss57	73106
-3.90692	0.00398717	DOWN	Upk1a	109637
7.1146	0.00400537	UP	Dpys	64705
7.07739	0.00401574	UP	Hmcn2	665700
6.13978	0.00403555	UP	Actg2	11468
7.33452	0.00403562	UP	Tmod4	50874
7.18905	0.00403586	UP	Gpr15	71223
5.37503	0.00405295	UP	Prps1l1	75456
-7.12454	0.00405315	DOWN	Gm8430	667035
-3.28611	0.00408278	DOWN	Gstm7	68312
-4.59411	0.00411645	DOWN	Chd9	109151
5.30919	0.00411952	UP	Gtf3c2	71752
5.32534	0.00412369	UP	Arhgap19	71085
7.0846	0.00413162	UP	Flrt2	399558
7.07015	0.00414899	UP	Ces2c	234671
7.232	0.00415891	UP	4930503L19Rik	269033
7.164	0.00418819	UP	St3gal3	20441
4.22753	0.00419923	UP	BC064078	408064
-4.38871	0.00419942	DOWN	Ighmbp2	20589
-4.33175	0.00421297	DOWN	Haus7	73738
5.35851	0.00421857	UP	Hmgn5	50887
7.06833	0.00422363	UP	Ippk	75678
7.04846	0.00425514	UP	Epgn	71920
7.30194	0.00426023	UP	A930004D18Rik	77940
5.73764	0.00426555	UP	Zfp35	22694
-6.03556	0.00427013	DOWN	Rpl26-ps4	433050
-8.40907	0.00427082	DOWN	Rpl5-ps2	668936
7.0882	0.00428661	UP	Dyrk3	226419
7.0882	0.00428661	UP	Bmp8a	12163
7.17787	0.00428807	UP	Entpd2	12496
7.04477	0.00431003	UP	Casp12	12364
-4.02799	0.00431625	DOWN	Gas6	14456
-3.32482	0.00433173	DOWN	Sestd1	228071
5.31101	0.00434678	UP	Sppl2b	73218
7.1385	0.00435038	UP	Traip	22036
6.12783	0.00436644	UP	Spa17	20686
-4.5751	0.00440745	DOWN	2021-03-03	320253
-6.35153	0.00441629	DOWN	Diras2	68203
7.06469	0.00442862	UP	Slc44a3	213603
7.18568	0.00445046	UP	Slc4a11	269356
7.15089	0.00445861	UP	Gm9687	676712
-6.37124	0.00446074	DOWN	Vcp-rs	236937
6.15809	0.00446907	UP	Dusp4	319520
7.05948	0.00449533	UP	Erbb2	13866
-4.94505	0.00450521	DOWN	Col1a1	12842
7.08792	0.00452248	UP	Thbs4	21828
7.11255	0.0045233	UP	Icam4	78369
4.58182	0.00453583	UP	Sox9	20682
7.01705	0.0045476	UP	Kif13a	16553
7.01705	0.0045476	UP	Rtn4rl1	237847
7.13676	0.00455103	UP	Suox	211389
5.52239	0.00455285	UP	Ppcs	106564
7.30037	0.00455738	UP	Zfp358	140482
6.37532	0.00457223	UP	Pdcd1	18566
7.01517	0.00459614	UP	Slc24a3	94249
5.48619	0.00459654	UP	Snrpd3	67332
7.70196	0.00459934	UP	Abhd14a	68644
7.16057	0.00461061	UP	Gimap4	107526
7.0283	0.00464057	UP	Gjb3	14620
6.28024	0.00467002	UP	Dapk3	13144
-7.98265	0.00467882	DOWN	Ptprg	19270
-6.24997	0.0046789	DOWN	Kcna7	16495
6.09503	0.00468727	UP	Pfn2	18645
-4.57148	0.00469808	DOWN	Llgl2	217325
7.08612	0.00470794	UP	Tcrg-C1	107573
7.06103	0.00471771	UP	Brca1	12189
7.06103	0.00471771	UP	Porcn	53627
7.03017	0.00472114	UP	Pop1	67724
7.36281	0.0047473	UP	Pkdcc	106522
7.38655	0.0047508	UP	Lrrc46	69297
7.0355	0.00477016	UP	Vil1	22349
7.13502	0.00478065	UP	Atp9a	11981
5.19751	0.00479291	UP	Abca2	11305
-4.17258	0.00481741	DOWN	Gm15372	100418105
5.35238	0.00482901	UP	Odc1	18263
7.06496	0.00487359	UP	Zfp90	22751
-5.22522	0.00488484	DOWN	Dcn	13179
4.20141	0.0048922	UP	Tnfrsf9	21942
4.354	0.00492454	UP	Tubgcp3	259279
7.0339	0.00494442	UP	Nppa	230899
-7.01167	0.00495382	DOWN	Atp5l-ps1	140551
3.60122	0.00499212	UP	Nme7	171567
6.02383	0.00500681	UP	Apln	30878
-7.93632	0.00504199	DOWN	Cd109	235505
-4.90174	0.00508031	DOWN	Usp6nl	98910
6.96387	0.00508212	UP	Gopc	94221
7.03176	0.00511687	UP	Phldb2	208177
6.958	0.0051249	UP	Map2k6	26399
7.0057	0.00515223	UP	Arntl2	272322
-4.38168	0.00516086	DOWN	Mmp2	17390
5.62219	0.00516783	UP	Oxnad1	218885
6.96972	0.00523193	UP	Fuk	234730
7.06862	0.0052428	UP	Alg10b	380959
5.34845	0.00526327	UP	Mapk9	26420
7.03763	0.00526892	UP	Gm8974	105246586
-3.72669	0.00528007	DOWN	Ctcfl	664799
3.43626	0.00528637	UP	Dph6	66632
5.20399	0.00529357	UP	Sh2b1	20399
-3.39975	0.00529614	DOWN	Selenbp1	20341
6.97166	0.00532662	UP	Mtcp1	17763
6.97166	0.00532662	UP	Snx32	225861
6.97166	0.00532662	UP	Gm15568	665110
7.02989	0.00533082	UP	Mcpt8	17231
4.47237	0.00535399	UP	Gm14419	627901
6.95211	0.00536784	UP	4932438H23Rik	74387
6.93254	0.0053947	UP	Mipep	70478
6.93254	0.0053947	UP	Tmprss11e	243084
5.18582	0.00539609	UP	Actr5	109275
6.93054	0.00539879	UP	Pdzd4	245469
6.93453	0.00541365	UP	Ctxn1	330695
-5.87284	0.00542662	DOWN	St6galnac2	20446
7.0807	0.00542784	UP	Sectm1a	209588
-3.74019	0.00544838	DOWN	Fbxl18	231863
7.0395	0.00546949	UP	Xcl1	16963
-4.33877	0.00547497	DOWN	Col23a1	237759
-7.12343	0.00548076	DOWN	Gsdmc	83492
-6.03013	0.00552191	DOWN	Cyp2j5	13109
-5.79953	0.00552747	DOWN	Gm13835	100038973
4.12342	0.00552863	UP	Hadh	15107
6.92454	0.00555237	UP	Taf5	226182
6.97528	0.00558119	UP	1700001J03Rik	69282
-3.87787	0.00559321	DOWN	Il3ra	16188
5.41459	0.00559634	UP	Ncapg	54392
5.58495	0.00561561	UP	Gm4877	232745
7.25041	0.00561867	UP	Rpl36-ps2	100043483
-3.25359	0.0056403	DOWN	Usp35	244144
6.92253	0.0056533	UP	Arhgap8	73167
6.94816	0.00565591	UP	Lzts2	226154
-4.165	0.0057347	DOWN	Pkd1l2	76645
5.06065	0.00573485	UP	Ghr	14600
6.97749	0.00577008	UP	Gprc5a	232431
6.90459	0.00577932	UP	Dyx1c1	67685
5.16881	0.00579564	UP	Tesk1	21754
6.97333	0.00580744	UP	Cep55	74107
6.99998	0.00581236	UP	Dnajb3	15504
5.9179	0.00582442	UP	Epn2	13855
-3.85211	0.00582915	DOWN	1700088E04Rik	27660
6.90662	0.00583777	UP	Plcg1	18803
5.19304	0.00584365	UP	Smc5	226026
7.02614	0.00586342	UP	Htr2b	15559
7.10365	0.00589351	UP	Vegfb	22340
4.5357	0.00589446	UP	Phf11c	628705
-4.36128	0.00592832	DOWN	Wwc2	52357
7.20202	0.00596541	UP	Srpk3	56504
-6.15346	0.00604585	DOWN	Rad54b	623474
6.94645	0.00605072	UP	Adat2	66757
6.94645	0.00605072	UP	Lig4	319583
6.94645	0.00605072	UP	Aunip	69885
4.34444	0.00605164	UP	Slc1a1	20510
6.97138	0.00606327	UP	Wrnip1	78903
-3.58327	0.00607768	DOWN	Cd34	12490
6.89028	0.00608864	UP	Acoxl	74121
6.89028	0.00608864	UP	Mxra8	74761
6.03221	0.00610083	UP	Amn	93835
6.86776	0.00611773	UP	Gm11628	100503017
-5.79717	0.00612114	DOWN	Mccc2	78038
-4.1291	0.00613251	DOWN	C1qtnf9	239126
-3.93911	0.00614578	DOWN	Nupl1	71844
7.31698	0.00615996	UP	Kifc1	100502766
4.23342	0.0061761	UP	Bin1	30948
6.874	0.00618378	UP	Tnk2	51789
7.02425	0.00619272	UP	Cysltr2	70086
5.76088	0.00623362	UP	Gnmt	14711
-3.11593	0.00623532	DOWN	Stac3	237611
6.88822	0.00624423	UP	Cntf	12803
6.94843	0.00625666	UP	Tusc1	69136
-5.6895	0.00630028	DOWN	Nefl	18039
6.04133	0.00632262	UP	Nr6a1	14536
-4.19595	0.0063235	DOWN	Rtel1	269400
7.18972	0.0063345	UP	Art5	11875
5.98204	0.00635268	UP	Gm8093	666419
-5.66782	0.00639803	DOWN	Ebf1	13591
-3.79561	0.00641785	DOWN	Polr1a	20019
4.44132	0.0064593	UP	Ccdc43	52715
5.31108	0.00647711	UP	Impa2	114663
5.13088	0.00648529	UP	Mlh1	17350
6.83638	0.00651601	UP	Itm2a	16431
6.83638	0.00651601	UP	Proz	66901
3.06186	0.00653586	UP	Pabpn1	54196
6.8573	0.00657613	UP	Cenpn	72155
6.8573	0.00657613	UP	Stac	20840
6.83212	0.00658882	UP	B230307C23Rik	245305
5.54356	0.00662639	UP	Cinp	67236
5.03637	0.00663606	UP	Hif3a	53417
6.8841	0.00665812	UP	Gm6611	625660
-4.23858	0.00666166	DOWN	Ska3	219114
7.17549	0.00668364	UP	Gm12229	677786
5.11031	0.00668439	UP	Chst13	71797
5.55506	0.00671214	UP	Zswim7	69747
4.07296	0.00672456	UP	Gm21139	100861690
6.84488	0.00673279	UP	Pxmp2	19301
3.99503	0.00675704	UP	Zfp707	69020
6.85519	0.00676441	UP	Fam19a3	329731
-3.90799	0.00678674	DOWN	Unc13a	382018
6.82784	0.00678713	UP	Sox17	20671
6.82784	0.00678713	UP	Crym	12971
7.07774	0.00679324	UP	Nudcd1	67429
6.98524	0.00681309	UP	Gm13771	100504197
6.99422	0.00682983	UP	Zfp956	101197
5.85131	0.00684091	UP	Palb2	233826
3.8101	0.00684213	UP	Xdh	22436
-5.85911	0.00685273	DOWN	Zxda	668171
5.18879	0.00686548	UP	Wdr73	71968
5.83675	0.00693812	UP	Creg2	263764
6.8043	0.00695551	UP	Dagla	269060
6.93822	0.00698619	UP	Dnase1	13419
6.85308	0.0069909	UP	Plcd3	72469
6.79994	0.0070027	UP	Tmsb15l	399591
-5.3206	0.00702145	DOWN	Rsph9	75564
6.80865	0.00703957	UP	Chst7	60322
4.99288	0.00704139	UP	Jag1	16449
6.79776	0.00707644	UP	Gpx6	75512
6.79776	0.00707644	UP	Gm9788	100043167
6.82354	0.00712406	UP	Ahnak2	100041194
4.21856	0.00712499	UP	Chil4	104183
3.81072	0.00714086	UP	Ugt1a2	22236
-4.41151	0.00716707	DOWN	Trmt61a	328162
6.87995	0.0072467	UP	Plxdc1	72324
6.85123	0.00724784	UP	Hgf	15234
6.85123	0.00724784	UP	Gm13641	667528
6.81299	0.00725893	UP	Cox6a2	12862
6.81299	0.00725893	UP	Rpl36-ps3	100043215
-5.10965	0.00727188	DOWN	Col3a1	12825
7.35869	0.00728258	UP	Gm13285	545654
6.99229	0.00728327	UP	Abhd6	66082
-4.14072	0.00729866	DOWN	Dph1	116905
5.85498	0.00731137	UP	Bag4	67384
6.81516	0.007423	UP	Crocc	230872
6.76927	0.00743214	UP	Setmar	74729
6.76703	0.00745829	UP	Zscan30	328918
6.7648	0.00752087	UP	Slc34a2	20531
5.86017	0.00752408	UP	Kbtbd3	69149
6.96354	0.00756764	UP	D330045A20Rik	102871
6.96354	0.00756764	UP	Sec31b	240667
6.77594	0.00756955	UP	Tmem102	380705
-4.62883	0.00759262	DOWN	Hmga2	15364
6.87787	0.00761293	UP	Pomt2	217734
5.5084	0.00762144	UP	Nsun2	28114
6.81732	0.00762656	UP	Trim62	67525
-3.74292	0.00767544	DOWN	Igf2bp2	319765
6.77816	0.00768922	UP	Siah2	20439
6.76032	0.00776043	UP	Leap2	259301
5.07938	0.00777784	UP	Alg9	102580
-3.97781	0.00777835	DOWN	Rasd2	75141
3.26278	0.00778778	UP	2610002M06Rik	67028
-3.71947	0.0078337	DOWN	Ccdc36	434438
3.5074	0.00787755	UP	Mrpl30	107734
6.81949	0.00788479	UP	Tinag	26944
-5.52028	0.00788539	DOWN	Csrnp3	77771
3.26875	0.00789771	UP	Ppp1r8	100336
-3.05708	0.00794736	DOWN	Camsap1	227634
6.73564	0.0079518	UP	Cdkn2b	12579
5.77625	0.00795777	UP	Slc5a8	216225
6.73336	0.00796117	UP	Prss46	74306
-3.29114	0.00798565	DOWN	Hivep2	15273
4.9306	0.00799251	UP	BC030867	217216
4.4278	0.00799283	UP	Efcab2	68226
6.73107	0.00801013	UP	Tjp2	21873
7.09646	0.00803054	UP	Cldn23	71908
6.7826	0.00804936	UP	Exog	208194
-4.00197	0.00808705	DOWN	Pi4k2b	67073
6.72878	0.00809964	UP	Syne4	233066
6.72878	0.00809964	UP	Sectm1b	58210
6.96157	0.00811194	UP	Gm15056	100504014
6.99105	0.00813139	UP	Me1	17436
6.99105	0.00813139	UP	Fbxl21	213311
5.78148	0.00815275	UP	B3gnt9	97440
6.75582	0.00816774	UP	Itgae	16407
5.49124	0.00821582	UP	Zbtb24	268294
-3.66207	0.00821885	DOWN	Cd79b	15985
5.29829	0.00822901	UP	Gm6542	624979
5.29797	0.00823685	UP	Orm2	18406
-3.9396	0.00828633	DOWN	Plac9b	100039246
6.81489	0.00833701	UP	Txnrd3	232223
5.91439	0.00833766	UP	Ppp1r37	232947
4.97534	0.00838389	UP	Nme6	54369
4.22616	0.00838854	UP	Slc25a16	73132
5.18274	0.00838993	UP	Coq2	71883
6.72418	0.00840752	UP	AW146154	101835
6.98841	0.00844063	UP	Zfp146	26465
4.93477	0.00844163	UP	Esyt2	52635
-4.36093	0.0085034	DOWN	Paqr5	74090
6.69888	0.00851787	UP	Magee1	107528
6.82381	0.00853362	UP	Ptprf	19268
-3.69948	0.00857461	DOWN	Traf4	22032
7.12091	0.00858023	UP	Gm5345	384808
6.78703	0.008607	UP	Ccdc166	223648
6.69419	0.00862665	UP	Clock	12753
6.72188	0.00863146	UP	Mex3b	108797
-7.60217	0.00865535	DOWN	Pcbp4	59092
4.95664	0.00872852	UP	Slc25a28	246696
3.68489	0.00874865	UP	Lin28a	83557
3.24283	0.00879933	UP	Exoc8	102058
3.09184	0.00882999	UP	C1qtnf1	56745
3.27587	0.00883987	UP	Gm3200	100041204
7.09465	0.00884977	UP	Gm12739	105244651
6.68948	0.00891791	UP	Rab39	270160
-3.08503	0.00896904	DOWN	Cenpc1	12617
-4.21931	0.0089717	DOWN	Gm5269	108167828
7.11327	0.00899752	UP	Engase	217364
5.10788	0.00904726	UP	Gm18853	100417831
6.75155	0.00906896	UP	2310030G06Rik	66952
6.93018	0.00908951	UP	1700125H20Rik	73634
-7.95524	0.00909552	DOWN	Hist2h3b	319154
-7.1987	0.00910985	DOWN	Ighd	380797
6.66355	0.00913606	UP	Jade3	382207
6.66355	0.00913606	UP	Dnd1	213236
6.66594	0.0091713	UP	Nek3	23954
6.74903	0.00917982	UP	Zfp629	320683
3.83267	0.00919017	UP	Lztr1	66863
5.14714	0.00919036	UP	Dusp19	68082
6.78011	0.00919915	UP	Kif19a	286942
4.96036	0.00922588	UP	Cfl2	12632
6.71725	0.0092468	UP	Zscan10	332221
5.09012	0.00925736	UP	Bub1b	12236
-7.3584	0.00926981	DOWN	Ndrg4	234593
4.46436	0.00929177	UP	Acot11	329910
5.09385	0.0092942	UP	Zbtb48	100090
-3.28378	0.00932364	DOWN	Tex15	104271
-3.05022	0.00932628	DOWN	Prpf19	28000
-8.71343	0.00938118	DOWN	Cdh15	12555
6.79145	0.00938584	UP	Fam83d	71878
3.31652	0.00939104	UP	Gm15542	100043546
-8.95632	0.00945418	DOWN	Alpl	11647
-3.17535	0.00945604	DOWN	Gm15645	626055
6.65393	0.00947851	UP	Zfp955a	77652
5.66696	0.00949688	UP	Lamc2	16782
6.95761	0.00952455	UP	Rps24-ps3	629116
-4.53906	0.00953024	DOWN	Zfp457	431706
3.20048	0.00956728	UP	Hsf2	15500
4.31103	0.00959508	UP	Gtpbp10	207704
4.00384	0.00969145	UP	Fbxl2	72179
6.65151	0.00969345	UP	2610008E11Rik	72128
4.83354	0.00969822	UP	Rgsl1	240816
6.68239	0.00975559	UP	Cad	69719
6.6755	0.00980951	UP	Spink2	69982
-7.21071	0.00983366	DOWN	Ttc36	192653
4.05455	0.00984347	UP	Txlnb	378431
6.62979	0.00988939	UP	Il24	93672
6.62979	0.00988939	UP	Pbx3	18516
6.62979	0.00988939	UP	Zfp955b	100043468
4.88851	0.0099313	UP	Top3b	21976
6.61994	0.00994679	UP	Itih1	16424
-3.81973	0.00995091	DOWN	C4b	12268
5.08515	0.00996092	UP	Klhl18	270201
6.64909	0.00996697	UP	Zkscan8	93681
-5.34323	0.00998328	DOWN	E130311K13Rik	329659
-4.74446	0.0100638	DOWN	Adamts2	216725
6.61747	0.0100959	UP	Gm12258	108167848
5.10616	0.0101154	UP	Gm11517	629750
6.67788	0.0101218	UP	Layn	244864
3.65222	0.0102432	UP	Arhgef37	328967
6.86602	0.0102485	UP	Tex29	75528
6.8981	0.0102574	UP	Gm13717	102633026
-6.75803	0.0102685	DOWN	Gm11582	100043049
-6.6586	0.0102807	DOWN	Gm13611	100504319
6.64666	0.0103047	UP	Rundc3a	51799
6.99686	0.0103259	UP	Kifc5c-ps	94118
6.63714	0.0104137	UP	Crls1	66586
6.63714	0.0104137	UP	Tgfbr3	21814
4.88018	0.0104533	UP	Cited4	56222
6.79587	0.0104746	UP	Gimap7	231932
6.79587	0.0104746	UP	Tmem125	230678
-3.31082	0.0105189	DOWN	Zbtb8b	215627
3.04259	0.0105201	UP	Slc39a9	328133

## Sheet: Supplemental Table 6
Supplemental Table 6. Differentially expressed genes shared between uterine neutrophils from Nlrp3-/- and Nlrp3+/+ mice determined by the comparison between LPS- and PBS-injected dams
logFC_WT	logFC_KO	P.Value_WT	P.Value_KO	Trend	SYMBOL	ENTREZ
5.04262	10.6569	1.54316e-07	4.44809e-11	UP	Adora2b	11541
2.38926	12.5362	8.96042e-06	5.51756e-09	UP	Nr1h3	22259
10.1808	11.4975	5.92016e-17	9.68181e-08	UP	Ear6	93719
2.08378	9.16191	6.00518e-05	1.05987e-07	UP	Nos2	18126
2.14929	10.2836	8.40202e-06	2.35495e-07	UP	Parp3	235587
-2.69017	-6.03576	4.31019e-08	2.57724e-07	DOWN	Mmp12	17381
4.77422	10.0118	3.15064e-11	3.47025e-07	UP	Uba3	22200
12.2003	8.98776	7.42342e-15	9.33191e-07	UP	Saa1	20208
8.21167	10.9097	1.89252e-05	9.58928e-07	UP	Cxcl13	55985
2.82841	5.85869	0.00115989	1.06868e-06	UP	Cd38	12494
11.069	9.52609	5.62926e-11	1.63323e-06	UP	Kat8	67773
10.6643	10.4758	2.14326e-08	1.96366e-06	UP	Sprr2d	20758
11.1091	10.3301	4.14903e-11	2.07172e-06	UP	Apoc1	11812
11.1479	9.51851	3.09118e-11	2.25492e-06	UP	Acbd4	67131
5.07201	8.36951	0.000265715	3.20574e-06	UP	Fam167a	219148
9.48057	10.3545	6.95119e-06	3.63081e-06	UP	Rps13-ps4	628061
8.92856	9.95344	2.09502e-07	6.79138e-06	UP	Rdh14	105014
8.13907	9.75524	1.524e-05	8.87686e-06	UP	Tmem171	380863
4.36982	9.66165	0.000807416	1.11602e-05	UP	Clec2d	93694
9.4837	9.66306	6.51735e-05	1.17503e-05	UP	Sprr2b	20756
9.8603	9.63992	9.20826e-07	1.24271e-05	UP	Fbp1	14121
9.60854	8.76881	6.16334e-06	1.47666e-05	UP	Ccnjl	380694
9.86519	9.53208	7.28563e-07	1.61396e-05	UP	Gm13400	606546
9.62781	9.44235	4.25234e-06	1.86632e-05	UP	Slc52a3	69698
5.77049	7.92282	4.10973e-07	2.3849e-05	UP	Tnfsf13	69583
7.39817	6.12548	1.91438e-05	2.3874e-05	UP	Clec4a4	474145
9.81593	9.30237	9.11529e-07	2.63632e-05	UP	Gramd2	546134
9.22037	9.44196	3.28937e-05	2.71495e-05	UP	Gdpd1	66569
7.32793	8.37115	1.11993e-05	2.74416e-05	UP	Ptprcap	19265
7.86602	9.36518	6.92962e-05	2.83316e-05	UP	Abcg2	26357
8.0761	9.2329	0.00463064	3.09691e-05	UP	1700020L24Rik	66330
9.59067	9.22645	1.13485e-05	3.14656e-05	UP	Il17c	234836
10.2277	9.22356	3.99426e-08	3.22228e-05	UP	Cptp	79554
9.66174	9.15328	2.39004e-06	3.7959e-05	UP	1700020N01Rik	67692
8.48797	9.14544	0.00176216	3.93995e-05	UP	Lta	16992
8.29179	9.13127	0.0023853	4.13266e-05	UP	Noxo1	71893
9.15166	9.12124	4.65501e-05	4.53832e-05	UP	Gm6610	625653
8.73801	9.08395	0.000378202	4.62655e-05	UP	Batf2	74481
8.80267	9.09181	0.000666139	5.21956e-05	UP	Gstt1	14871
9.23674	9.03455	3.38948e-05	5.24398e-05	UP	2700062C07Rik	68046
6.04959	8.98731	0.00447496	5.6281e-05	UP	Hist1h4c	319155
9.73102	9.01733	2.25904e-06	5.8076e-05	UP	Ppbp	57349
7.84216	8.9962	8.69545e-05	6.02112e-05	UP	Ctu1	233189
8.44654	8.95863	0.00126554	6.23476e-05	UP	P2rx1	18436
7.8051	8.92649	6.53008e-05	6.54013e-05	UP	Nedd1	17997
8.93965	8.91954	0.00014563	6.60816e-05	UP	Ccdc51	66658
6.36402	8.99797	0.00239477	7.10324e-05	UP	Sprr2a2	100303744
8.79021	8.94649	0.00066147	7.94038e-05	UP	Cttn	13043
9.97625	8.85857	2.50973e-07	8.11489e-05	UP	Hsd17b2	15486
2.22797	5.17125	0.00139377	8.39208e-05	UP	Piga	18700
9.46052	8.81023	7.88521e-06	8.47357e-05	UP	Gm16490	666505
6.87353	8.95181	0.00239371	8.54663e-05	UP	Mllt11	56772
9.47194	8.8071	7.5031e-06	8.86121e-05	UP	Rnf113a1	69942
9.80633	8.85555	9.91617e-07	9.08658e-05	UP	Gm17147	102632836
9.29279	8.81955	2.64757e-05	9.29346e-05	UP	Wwtr1	97064
9.39186	8.83658	5.04539e-05	0.000104635	UP	Prss2	22072
6.67263	8.707	0.0040637	0.000108095	UP	Agk	69923
8.43428	8.8502	0.00168484	0.000112226	UP	Nat2	17961
9.12769	8.66705	5.33454e-05	0.00011993	UP	Gm11212	435786
8.61621	8.66602	0.000625494	0.0001229	UP	Bcl9	77578
-4.75192	-4.78474	3.7174e-15	0.000123322	DOWN	Lyz1	17110
8.72038	8.72054	0.000774541	0.000126562	UP	Gm15531	100043692
8.99636	8.64603	0.000108015	0.00012926	UP	Fastkd5	380601
-2.38732	-5.59429	0.000621111	0.000130586	DOWN	Serpinf1	20317
8.71199	8.61695	0.000447675	0.000134966	UP	Exo5	73172
9.00579	8.62134	0.000119602	0.000141199	UP	Pafah2	100163
8.98063	8.5845	0.000124585	0.000143911	UP	Gm10509	100310809
8.44268	8.60496	0.00186693	0.000150565	UP	Inpp5j	170835
9.09309	8.55216	6.37571e-05	0.000163744	UP	Saa2	20209
8.23372	8.54405	0.00274831	0.000183185	UP	Lactb	80907
8.89792	8.76703	0.000258727	0.000202819	UP	Rps11-ps2	668255
8.7566	6.20828	0.000373093	0.000230641	UP	Mrrf	67871
7.99134	8.37845	0.00615834	0.000234341	UP	Abcd4	19300
6.43421	8.63778	0.000818963	0.000239223	UP	Cenpv	73139
9.23069	8.40807	2.99928e-05	0.000243176	UP	Fabp3	14077
8.38856	8.38835	0.00229893	0.000249967	UP	Hs3st1	15476
9.16546	8.43425	9.72808e-05	0.000256594	UP	Fcnb	14134
9.10587	6.65326	1.73914e-07	0.00025682	UP	Ereg	13874
8.12734	8.38878	0.00533872	0.000274532	UP	Cyb561	13056
6.4233	6.74615	0.000876217	0.000297596	UP	Rab33a	19337
9.08731	8.73686	8.26039e-05	0.000305352	UP	Tmem53	68777
-3.23261	-4.22252	4.34851e-06	0.000310828	DOWN	Ciita	12265
8.66142	6.97256	1.00835e-05	0.000328326	UP	Cd209f	69142
8.18618	8.2388	0.00432264	0.000336105	UP	Sytl1	269589
8.23575	8.19924	0.00274366	0.00035456	UP	Gm12774	102638639
7.00758	6.5071	7.33202e-05	0.000356597	UP	Nme4	56520
9.00688	8.33674	0.000188713	0.000370294	UP	Cox7a1	12865
6.81241	8.17351	0.00356424	0.000375994	UP	Mettl15	76894
8.44099	8.23436	0.0014984	0.000387849	UP	Dbn1	56320
8.11227	8.20963	0.00436889	0.000388975	UP	Lrrc1	214345
9.4367	7.20989	9.38255e-06	0.000391493	UP	Sult6b1	73671
4.01673	4.04693	3.53843e-15	0.00039638	UP	2010005H15Rik	76770
8.15803	6.68763	0.000152081	0.000400806	UP	Serinc2	230779
8.07632	8.20843	0.00584253	0.000404092	UP	Enkd1	102124
4.01452	5.8185	1.00991e-07	0.000411975	UP	Klc4	74764
8.41792	8.23681	0.00139812	0.000415349	UP	Stk19-ps1	114241
9.6093	6.3646	4.69717e-06	0.00042219	UP	3830403N18Rik	70691
9.00693	8.10935	0.000147106	0.000444431	UP	Prss36	77613
8.70899	8.23937	0.000426514	0.000458344	UP	Stk36	269209
1.89018	5.59536	0.00014202	0.00051335	UP	Apoc2	11813
9.56934	8.29513	7.17078e-06	0.000529092	UP	Defb38	360212
6.27908	8.12266	0.00172973	0.000596897	UP	Gm14335	100043759
10.5763	9.18441	5.69037e-09	0.000626178	UP	Ighv1-41	629904
4.99294	6.20537	0.00615521	0.000630923	UP	Hist1h2bg	319181
9.56674	7.97077	3.93594e-06	0.000647029	UP	Chchd6	66098
-2.84004	-4.53715	0.00192286	0.000671891	DOWN	Hpgd	15446
4.81751	5.79251	0.00338203	0.000687222	UP	Hexim2	71059
9.36313	8.50966	4.52684e-05	0.000741534	UP	Gm19280	102635386
8.72964	7.91077	0.000655391	0.00075852	UP	Creb3l4	78284
8.70445	7.85217	0.000437467	0.00076471	UP	Pou5f2	75507
9.04141	8.04339	8.37207e-05	0.000853359	UP	Fabp7	12140
3.69408	4.86195	0.00517806	0.000883511	UP	Dgcr8	94223
6.92175	7.78246	0.00235472	0.000895779	UP	Zc2hc1a	67306
6.22384	5.42353	4.42109e-06	0.000933477	UP	Fabp4	11770
6.49696	7.9681	0.00169389	0.000942006	UP	Gypc	71683
5.8539	6.05881	1.74758e-22	0.00107718	UP	Gm5416	408196
8.81245	7.7036	0.000301688	0.00109486	UP	Gm13171	102638290
5.42394	6.72501	0.000301804	0.00113156	UP	Avpr2	12000
8.86884	7.87434	0.000255091	0.00115671	UP	Zfp472	224691
9.75408	7.73655	6.56331e-05	0.00115868	UP	Trbv1	621968
8.48649	7.70452	0.00107693	0.00116365	UP	Arv1	68865
8.28592	7.66115	0.00234767	0.00116401	UP	Cmtr2	234728
8.18576	7.67055	0.00346528	0.00121117	UP	Msantd4	78100
8.21343	7.73132	0.00417754	0.00123283	UP	Rpl30-ps11	628441
8.00595	7.60389	0.00576119	0.00131874	UP	Kcnn3	140493
-2.33109	-4.9414	6.07417e-09	0.00132363	DOWN	Gpsm1	67839
5.09843	5.77408	6.25237e-05	0.00138505	UP	Kcnn4	16534
-2.48869	-4.40659	0.00442322	0.00139068	DOWN	BC035044	232406
9.16695	8.18434	6.66887e-05	0.00148155	UP	Gm12314	100418186
8.09636	7.76108	0.00444847	0.00150576	UP	Gm12260	382523
8.13627	6.61209	0.00405215	0.00154855	UP	Gm17068	100158259
8.04852	7.51671	0.00522878	0.00167991	UP	Acy1	109652
9.20045	7.4889	6.74593e-05	0.00172122	UP	Clic3	69454
6.99613	7.46026	0.00342014	0.00180684	UP	4933430I17Rik	214106
7.26678	5.03329	0.000590205	0.00204998	UP	Slc6a8	102857
4.73242	5.29208	0.000287739	0.00205839	UP	Pigr	18703
8.08277	7.37843	0.00471968	0.00215405	UP	Prmt6	99890
-2.25206	-3.4175	0.000188253	0.00292336	DOWN	Fn1	14268
8.51689	6.43822	0.00130778	0.0031977	UP	Gm15544	384647
8.53043	7.3523	0.00092779	0.00320186	UP	Fam187b	76415
8.23383	7.22218	0.00276742	0.0033558	UP	Ush1c	72088
5.12891	5.65774	0.000348142	0.00344281	UP	Gapdhs	14447
8.11669	7.69837	0.00420177	0.00345097	UP	Gm15715	102634879
-3.49039	-5.5229	0.000273044	0.00377864	DOWN	Ptch2	19207
5.96107	4.12355	0.00477114	0.00378143	UP	Bag2	213539
5.76959	5.58908	0.00147119	0.00379721	UP	Gm16139	102637451
8.40132	7.1146	0.00285256	0.00400537	UP	Clcnkb	56365
-3.25925	-4.45442	5.47843e-05	0.00405962	DOWN	Mgl2	216864
4.48977	6.03937	0.00387733	0.00503236	UP	Ttll4	67534
5.56388	6.01694	0.00359429	0.005329	UP	Mfsd2a	76574
-3.03156	-4.57397	1.84493e-06	0.00560989	DOWN	S100a16	67860
4.57054	5.73406	0.000956103	0.00563559	UP	Ddx51	69663
8.0368	6.86568	0.00530043	0.0061507	UP	Pfkfb1	18639
1.95103	3.09092	0.000384933	0.00617778	UP	Ly6c2	100041546
-1.90958	-3.29362	0.00236956	0.00620095	DOWN	Arhgap22	239027
5.87092	3.53828	9.48254e-06	0.00654484	UP	Ppm1n	232941
-2.22195	-3.04944	0.00539557	0.00662295	DOWN	Pprc1	226169
8.52878	7.07341	0.000925198	0.00702082	UP	Gm13570	667103
-2.55308	-4.07066	9.55373e-09	0.00704507	DOWN	Ccdc69	52570
9.02948	7.29679	0.000148375	0.00726452	UP	Nbl1	17965
3.31889	3.03142	8.79874e-17	0.00739797	UP	Lcn2	16819
8.13844	6.95635	0.0040836	0.00749078	UP	Krt15	16665
8.16033	5.77039	0.00351188	0.00799884	UP	Bckdhb	12040
4.42472	4.9685	0.000171873	0.00814228	UP	Ddx3y	26900
8.01319	6.74247	0.00583714	0.0081614	UP	Mex3d	237400
-3.87971	-3.35331	7.69259e-06	0.00891068	DOWN	Akr1b7	11997
8.22527	6.93018	0.0039596	0.00908951	UP	Zfp61	22719
11.8566	5.36311	4.16433e-39	0.00945751	UP	Csf3	12985
2.74786	2.9408	7.25608e-11	0.00950778	UP	Fpr1	14293
-2.03115	-3.61409	2.70011e-05	0.00976275	DOWN	Clec4b1	69810
8.96081	6.92816	0.000133938	0.00987972	UP	Npy	109648

## Sheet: Supplemental Table 7
Supplemental Table 7. Differentially expressed genes between decidual neutrophils from Nlrp3-/- mice injected with LPS and Nlrp3+/+ mice injected with LPS
Symbol	Entrez ID	Log2(Fold change)	Adjusted p-value
Trbj2-1	100125255	10	3.42549e-05
Trbv13-2	100124675	8.83266	0.00503432
Igkv6-15	108022	8.67533	0.0359835
Fam71b	432552	8.41258	0.0805897
Plac1	56096	8.33552	0.0359835
Gm14284	102632439	8.28912	0.0111702
Gm7346	664801	8.27212	0.0270552
Serpinb9d	20726	7.94526	0.0496165
Gm12663	105274305	7.85882	1e-06
Rarres2	71660	4.47395	0.0137229
Hist1h2bp	319188	3.69784	0.0239804
1600014K23Rik	71996	3.64945	0.0063864
Grap	71520	3.63708	1e-06
Timd2	171284	3.46836	0.0734132
Cyr61	16007	3.16255	0.0863738
Anxa6	11749	2.72195	1e-06
Cxcl13	55985	2.16701	0.0805897
Kap	16483	2.11171	0.0744736
4930438A08Rik	73988	1.87613	0.052789
Prap1	22264	1.44256	0.0111702
UBC	22190	1.42745	0.0010955
Gdf15	23886	1.24331	0.0479235
Retnla	57262	1.21435	0.0359835
Havcr2	171285	1.02756	0.00783193
Cxcl3	330122	-1.213	9.22496e-05
Hilpda	69573	-1.48201	0.00014749
Igkc	16071	-2.13641	5.35377e-05
Ighj4	777656	-2.14215	1e-06
Hist3h2a	319162	-2.28204	1e-06
Angptl4	57875	-2.60077	0.0634904
Akap5	238276	-3.44096	0.00788295
Gm13835	100038973	-4.77633	0.0712403
Copz2	56358	-5.24079	0.0765997
Lrrc51	69358	-5.37585	0.00829315
Igj	16069	-5.69785	1e-06
Igha	238447	-7.09287	1e-06
Gm2260	100039484	-7.32189	1.15861e-05
Hist1h2bf	319180	-7.69941	0.0928157
Ufsp1	70240	-7.78343	0.0712403
Prss34	328780	-8.19872	0.0712403
Rpl9-ps1	194905	-8.26839	0.0242195
Gm12138	432549	-8.7279	0.000851872
Gm10357	102640615	-9.52809	8.0845e-05
Nlrp3	216799	-10	1e-06
Gm9843	100039316	-10	1e-06
Gm15452	100039474	-10	1e-06
Gm14686	100041344	-10	1e-06
Trdj2	100118398	-10	1e-06
Gm28900	102635907	-10	1e-06
Iglv1	16142	-10	0.085962

## Sheet: Supplemental Table 8
Supplemental Table 8. Differentially expressed genes between uterine neutrophils from Nlrp3-/- mice injected with LPS and Nlrp3+/+ mice injected with LPS
Symbol	Entrez ID	Log2(Fold change)	Adjusted p-value
Gm8203	666634	10	1e-06
Trbj2-1	100125255	10	1e-06
Gm10357	102640615	10	1e-06
Gm12663	105274305	8.52892	1e-06
Gm4294	100043209	8.49554	1e-06
Nrtn	18188	8.44949	0.000847515
Ccl20	20297	8.13753	0.0162928
Gm13022	100039917	7.85362	0.00956861
Nrn1l	234700	7.60142	0.0795399
Gm9806	100379660	7.48614	0.0439601
Gm15197	666540	7.34453	0.0795399
Aqp5	11830	6.04417	0.00278211
Cyp27b1	13115	4.53625	0.0190677
Akr1b7	11997	3.63972	1e-06
Aqp8	11833	3.62859	1e-06
Degs2	70059	3.49227	6.29531e-05
Upk3bl	69665	3.23515	1e-06
Kcne2	246133	3.04177	0.0564395
Ddr1	12305	2.97515	0.0828822
Kap	16483	2.88119	1e-06
Timd2	171284	2.64613	0.0956771
Gm3788	100042319	2.15108	0.0110262
Anxa6	11749	2.11386	1e-06
Grap	71520	1.98172	1e-06
Tgfb2	21808	1.9563	0.0195379
Sult1d1	53315	1.87629	0.0407507
Abcb1b	18669	1.77732	0.00207105
Cuzd1	16433	1.71105	0.0169829
Cdc42bpg	240505	1.66675	0.0645181
Cp	12870	1.58374	0.0852317
Guca2b	14916	1.46699	0.000908903
Ighj1	777648	1.36589	0.0113881
UBC	22190	1.14156	0.000589689
Gm6055	606520	0.905638	0.075258
Tnfrsf13b	57916	0.864193	0.0713761
Havcr2	171285	0.833534	0.075258
Lpl	16956	0.733205	0.0669789
Thbs1	21825	-0.540618	0.0479531
Mat2b	108645	-0.774875	0.00186547
Gsn	227753	-0.876782	0.00186547
Ltc4s	17001	-0.900478	0.00105789
Retnlg	245195	-0.90343	0.00503637
Cxcl3	330122	-1.04957	0.000589689
Pttg1	30939	-1.50573	1e-06
Rps12-ps3	100034727	-1.64462	0.000201973
Mmp12	17381	-1.67864	0.0626443
Fam71f2	245884	-1.76053	0.0713761
Hilpda	69573	-1.76232	1e-06
Angptl4	57875	-1.81923	0.0659531
Acot1	26897	-2.37022	2.15235e-05
Hist3h2a	319162	-2.57339	1e-06
Akap5	238276	-3.27377	0.0038992
Gm12188	102640062	-3.73653	0.00207105
Rbp4	19662	-7.91211	0.0121803
Nlrp3	216799	-10	1e-06

## Sheet: Supplemental Table 9
Supplemental Table 9. Differentially expressed genes unique to decidual macrophages from Nlrp3+/+ mice determined by the comparison between LPS- and PBS-injected dams
logFC	P.Value	Trend	SYMBOL	ENTREZ
-2.3406	2.0193e-35	DOWN	Pxdc1	66895
8.13848	6.88622e-18	UP	Marco	17167
-2.52504	2.43063e-15	DOWN	Fgf13	14168
-2.4636	3.93375e-13	DOWN	Kazald1	107250
-1.35603	4.79555e-11	DOWN	Sema4b	20352
1.95026	1.89308e-09	UP	Asns	27053
-0.944236	1.93715e-09	DOWN	Itgax	16411
-3.74724	9.62551e-09	DOWN	Slc36a2	246049
-0.956645	2.02396e-08	DOWN	Gm10163	100039601
1.03472	2.08932e-08	UP	Slc28a2	269346
-4.10237	2.92483e-08	DOWN	Adora1	11539
0.724452	4.006e-08	UP	Plekhj1	78670
-2.06983	5.94615e-08	DOWN	Exo1	26909
-1.05041	8.93057e-08	DOWN	Spint1	20732
-1.03042	1.03305e-07	DOWN	Zfp691	195522
-1.22846	1.16844e-07	DOWN	4931406C07Rik	70984
-3.23371	1.29365e-07	DOWN	Fhit	14198
0.778092	1.75159e-07	UP	Pex16	18633
1.403	5.45635e-07	UP	Apoc1	11812
-1.10834	5.56866e-07	DOWN	Dppa3	73708
-2.5628	5.8895e-07	DOWN	Cd209b	69165
0.732763	7.12054e-07	UP	Il2rg	16186
1.32274	1.36139e-06	UP	Dmkn	73712
7.92851	1.41086e-06	UP	Stra6	20897
-0.624835	1.5507e-06	DOWN	Bcl2a1b	12045
0.652737	2.13034e-06	UP	Rgl1	19731
1.02909	2.19411e-06	UP	Gbp2	14469
0.868425	2.2333e-06	UP	Smpdl3a	57319
4.79269	2.59265e-06	UP	Steap4	117167
1.10864	2.81744e-06	UP	Scarf1	380713
-7.36141	3.08149e-06	DOWN	Npnt	114249
-1.22224	3.77089e-06	DOWN	Lag3	16768
-1.27095	3.87797e-06	DOWN	Neil3	234258
-1.41228	4.80646e-06	DOWN	Amacr	17117
1.04452	4.91426e-06	UP	Aoah	27052
-1.75752	5.34893e-06	DOWN	Brip1	237911
0.601418	5.87885e-06	UP	H2-K1	14972
-7.58721	5.95637e-06	DOWN	Gm4997	245676
-0.877087	6.99384e-06	DOWN	Atp13a3	224088
-1.88199	7.12429e-06	DOWN	F5	14067
-1.81968	8.06514e-06	DOWN	Atg9b	213948
-1.39414	8.09071e-06	DOWN	Cenpi	102920
0.501902	8.18538e-06	UP	H2-M3	14991
-1.00926	9.30828e-06	DOWN	H2-Ke6	14979
7.3607	1.10211e-05	UP	Gfi1	14581
-1.28899	1.13408e-05	DOWN	Cercam	99151
1.02964	1.1809e-05	UP	Gpr18	110168
2.4522	1.20715e-05	UP	Ccl1	20290
1.27018	1.41318e-05	UP	Tcea3	21401
-0.775888	1.59142e-05	DOWN	Luzp1	269593
0.932428	1.67606e-05	UP	Lmbr1l	74775
-2.27045	2.04358e-05	DOWN	Vsig8	240916
7.07831	2.13292e-05	UP	Il1f6	54448
0.828115	2.44221e-05	UP	Usp18	24110
-1.25287	2.5764e-05	DOWN	Oip5	70645
1.1367	2.77502e-05	UP	Raet1d	56554
-1.36346	3.01747e-05	DOWN	Cep152	99100
0.730255	3.16178e-05	UP	Smad3	17127
-2.30778	3.883e-05	DOWN	Abca6	76184
3.08133	4.10006e-05	UP	Ttll9	74711
7.4606	4.15732e-05	UP	Stfa1	20861
-0.698187	4.20519e-05	DOWN	H2afx	15270
-0.85056	4.53006e-05	DOWN	Cdc25b	12531
6.83916	4.9047e-05	UP	Dmrtb1	56296
-1.61229	4.97552e-05	DOWN	Fkbp11	66120
-0.619712	5.28749e-05	DOWN	Ywhah	22629
-1.60146	5.54021e-05	DOWN	Abhd6	66082
-0.786057	5.63108e-05	DOWN	Ganc	76051
-7.04738	5.95829e-05	DOWN	Gm11473	668951
-0.649646	6.2015e-05	DOWN	Ssbp2	66970
-1.25164	6.64842e-05	DOWN	Gpsm1	67839
1.20607	6.71705e-05	UP	Nxpe4	244853
1.2682	6.8799e-05	UP	Zdhhc6	66980
0.553623	7.12276e-05	UP	Slfn2	20556
0.648738	7.54249e-05	UP	Clec12a	232413
-0.770429	7.81158e-05	DOWN	Tmem50b	77975
0.655222	8.14578e-05	UP	Haghl	68977
-0.742797	8.37171e-05	DOWN	Gbgt1	227671
-2.77153	8.82844e-05	DOWN	Bik	12124
-1.02898	8.9958e-05	DOWN	Ndc1	72787
-1.27015	9.1401e-05	DOWN	E2f8	108961
-1.08233	9.44771e-05	DOWN	Spc25	66442
-0.820333	9.83832e-05	DOWN	Lpcat4	99010
1.18095	9.90749e-05	UP	Treml2	328833
0.930417	0.000100148	UP	Hpse	15442
1.42565	0.000111128	UP	Fut4	14345
1.0655	0.000115473	UP	Pira2	18725
0.744431	0.000118657	UP	Siglec1	20612
1.27652	0.000119282	UP	Slc25a35	71998
1.80243	0.000120764	UP	Cabp4	73660
-0.67718	0.000126101	DOWN	Gtf2h2	23894
-2.52073	0.000126655	DOWN	Rgl3	71746
-4.07606	0.000128158	DOWN	Egr4	13656
0.791651	0.00013045	UP	Crybb1	12960
0.71533	0.000140935	UP	Napsa	16541
2.01839	0.000143162	UP	Eno2	13807
-1.05175	0.000145323	DOWN	Xlr4a	434794
-0.391805	0.000146052	DOWN	Rpl22l1	68028
1.93442	0.000148254	UP	Msantd3	66665
-1.04484	0.00014986	DOWN	Cep57l1	103268
0.71988	0.000151575	UP	Wdfy1	69368
2.153	0.000160771	UP	Ugt1a5	394433
-0.676681	0.000161754	DOWN	Sh3pxd2b	268396
-1.26894	0.00016855	DOWN	Il7r	16197
0.560061	0.000171749	UP	S100a4	20198
2.24726	0.000172426	UP	Gm14335	100043759
1.01908	0.000177375	UP	Ssc4d	109267
0.739223	0.000181531	UP	Fas	14102
-0.670718	0.000188956	DOWN	Acot2	171210
-0.71043	0.000197728	DOWN	Mvb12b	72543
1.39135	0.000200731	UP	Gm11336	100504109
2.54087	0.000208809	UP	Khk	16548
0.427013	0.000214842	UP	Cd47	16423
0.614356	0.000218027	UP	Aptx	66408
-3.97278	0.000218823	DOWN	Ap3s1-ps2	434339
-2.54425	0.000220589	DOWN	Ifnlr1	242700
-0.970042	0.000222829	DOWN	Paip2b	232164
2.47463	0.000226414	UP	Ambp	11699
-2.15778	0.000226461	DOWN	Tbx6	21389
-2.4447	0.000228481	DOWN	Bhlhb9	70237
-0.970278	0.000238663	DOWN	Arhgef40	268739
1.51753	0.00024076	UP	Rps12l1	672959
7.03282	0.000240888	UP	Tlx2	21909
-1.48185	0.000242422	DOWN	Col15a1	12819
0.616989	0.000256203	UP	Slc11a1	18173
-0.793193	0.00025624	DOWN	Abhd15	67477
0.799923	0.000268195	UP	Myo1g	246177
1.17502	0.000274007	UP	Cryba4	12959
-0.765794	0.000277596	DOWN	Cd99	673094
1.9846	0.000279457	UP	Rims3	242662
-1.68413	0.000279982	DOWN	Mmp2	17390
-1.54453	0.000286429	DOWN	Gm2986	108169055
0.597099	0.000300638	UP	A530064D06Rik	328830
0.819664	0.000303238	UP	Tpi1	21991
0.602834	0.000326194	UP	Dedd2	67379
0.591604	0.000330836	UP	Pstpip1	19200
-0.695638	0.000352455	DOWN	Hps4	192232
-0.464916	0.000358074	DOWN	Gng10	14700
-0.501121	0.000359862	DOWN	Pkib	18768
-0.741248	0.000383837	DOWN	Mzt2	72083
0.646897	0.000399528	UP	Rasa3	19414
-2.14422	0.000411616	DOWN	Gpr150	238725
0.545431	0.000416849	UP	H2-T23	15040
-5.85021	0.000417632	DOWN	Igha	238447
-0.708858	0.000418955	DOWN	Hes1	15205
-1.10327	0.000446715	DOWN	Mmp13	17386
1.44199	0.000447949	UP	Gm15931	112136069
-0.885597	0.000460097	DOWN	Abhd14a	68644
-1.3806	0.000460726	DOWN	Tbc1d16	207592
-0.588145	0.000462933	DOWN	Rgs10	67865
2.40596	0.000475088	UP	Ogn	18295
-1.56067	0.000512822	DOWN	Cables1	63955
-0.793149	0.000519984	DOWN	Bend6	320705
-0.703871	0.000524878	DOWN	Pik3cb	74769
-4.55709	0.000533471	DOWN	Sbk2	381836
1.06883	0.000540996	UP	Hsh2d	209488
-0.873921	0.000544562	DOWN	Nnt	18115
-2.52706	0.000548871	DOWN	Prl8a2	13529
-0.52106	0.000551478	DOWN	Colgalt1	234407
-2.13463	0.000556192	DOWN	B630019K06Rik	102941
1.76277	0.000560247	UP	Wnt6	22420
-6.59327	0.000587606	DOWN	Gm9506	670864
-3.38836	0.000589478	DOWN	Rpl30-ps1	19947
1.16012	0.000598226	UP	Gramd3	107022
0.404301	0.00060236	UP	Zc3hav1	78781
-0.859465	0.000610957	DOWN	Sh2d1b2	545378
-0.98413	0.000632564	DOWN	Mlec	109154
3.09313	0.000632599	UP	Ak4	11639
-0.679809	0.000651897	DOWN	Snx29	74478
0.442189	0.000682721	UP	Eif4e2	26987
-1.00665	0.000683984	DOWN	Gm15539	100416290
-1.54016	0.000687249	DOWN	Siglecf	233186
0.496047	0.000692376	UP	Cdc42ep3	260409
-0.901919	0.000701223	DOWN	Plk3	12795
0.544439	0.000702353	UP	Rbfa	68731
0.77691	0.000705179	UP	Cyp4f16	70101
-0.652104	0.000707372	DOWN	Jmjd1c	108829
0.395118	0.000721256	UP	Htra2	64704
1.97816	0.000723123	UP	Spib	272382
-2.05072	0.00074321	DOWN	Marveld2	218518
-1.0738	0.000746581	DOWN	Kif2c	73804
1.13066	0.000752833	UP	Prnp	19122
-0.985766	0.000775753	DOWN	Gar1	68147
4.88869	0.00078292	UP	Ifnb1	15977
6.45036	0.000784079	UP	Mrgprb2	243979
-2.70155	0.000785208	DOWN	Pld6	194908
1.83041	0.000806081	UP	Dpy19l3	233115
-0.671277	0.000833537	DOWN	Mt1	17748
0.866282	0.000834894	UP	Mgst2	211666
0.409022	0.000872454	UP	Arhgdib	11857
-0.715117	0.000881374	DOWN	Usp35	244144
-0.49954	0.000890922	DOWN	Tram1	72265
0.629885	0.000897698	UP	Psmc2	19181
-6.68153	0.000906941	DOWN	1700001O22Rik	73598
-0.579115	0.000911509	DOWN	Cd82	12521
-1.11322	0.00091557	DOWN	Tmem238	664968
0.531579	0.000929882	UP	Slc8b1	170756
-0.671334	0.000930875	DOWN	Alkbh2	231642
-6.22043	0.000937878	DOWN	Gm15216	108168454
0.429798	0.000965942	UP	3110082I17Rik	73212
0.413153	0.000991647	UP	H2-D1	14964
0.701012	0.00102234	UP	Tmem131	56030
-0.612816	0.00102615	DOWN	Camta1	100072
0.866754	0.00104724	UP	Gm12854	100502897
-0.966979	0.00104933	DOWN	Nt5e	23959
-6.19344	0.00106129	DOWN	Gm12344	628108
-0.729837	0.00106667	DOWN	Ccni	12453
-2.85067	0.00106685	DOWN	Ngfr	18053
-0.875909	0.00107675	DOWN	Rsph3b	100037282
0.461293	0.001086	UP	Tspo	12257
0.424168	0.0011	UP	Stard5	170460
-1.26173	0.00111424	DOWN	Gsg1	14840
0.699887	0.00112802	UP	Samsn1	67742
0.57023	0.00113602	UP	S100a6	20200
0.798382	0.00114693	UP	Grhpr	76238
0.467687	0.0011806	UP	Gm10053	672195
-0.58959	0.00118569	DOWN	Tacc3	21335
-1.50757	0.00118663	DOWN	Galnt12	230145
0.520003	0.00118865	UP	2310039H08Rik	67101
0.839852	0.0012256	UP	Gm6377	622976
-3.25072	0.00124808	DOWN	Nrtn	18188
-0.76269	0.00125696	DOWN	Arl4d	80981
-0.701378	0.00127462	DOWN	Raph1	77300
-0.584684	0.00128857	DOWN	Pak1	18479
-0.48099	0.00133058	DOWN	Mpv17	17527
-0.840689	0.00134386	DOWN	Ccng2	12452
7.23062	0.00134724	UP	Prss34	328780
0.884199	0.00135174	UP	Gtf2h3	209357
-0.911981	0.00136131	DOWN	E2f7	52679
7.20818	0.00139057	UP	Ighv9-3	780825
0.421053	0.00140045	UP	Rnh1	107702
-0.687735	0.00140374	DOWN	Fnta	14272
-4.64774	0.00141364	DOWN	Hoxb7	15415
0.528463	0.00141557	UP	Slc31a2	20530
-0.877743	0.00142335	DOWN	Rai14	75646
0.559421	0.0014272	UP	Pttg1	30939
-0.546921	0.00146493	DOWN	Zscan26	432731
-2.64662	0.00146978	DOWN	Klk1b11	16613
-1.56417	0.00147065	DOWN	Cdk18	18557
-0.671311	0.00147251	DOWN	Aldh7a1	110695
0.852182	0.00149412	UP	Ctla2a	13024
2.12327	0.00150761	UP	Rab26	328778
0.551636	0.00151341	UP	Ocel1	77090
-1.91714	0.00154555	DOWN	Tmod1	21916
0.788528	0.00156032	UP	Zdhhc24	70605
0.542777	0.0015881	UP	Cdc42ep4	56699
-1.88051	0.00161509	DOWN	Hist1h2an	319170
0.379511	0.00162353	UP	Ubtd1	226122
-0.623566	0.00164105	DOWN	Cebpzos	68554
-2.17472	0.00168361	DOWN	Gm16490	666505
-4.56134	0.00175179	DOWN	Tbx3	21386
-0.471182	0.00178888	DOWN	Guk1	14923
-1.07137	0.001792	DOWN	Zfp580	68992
-1.03449	0.00181103	DOWN	Usp11	236733
-2.65544	0.00181601	DOWN	Prrt2	69017
0.539318	0.00182928	UP	Pxk	218699
-0.424718	0.00186055	DOWN	Cst3	13010
-0.453268	0.00186528	DOWN	Pigp	56176
0.454431	0.00188901	UP	Rac2	19354
0.946682	0.00189804	UP	Slc2a9	117591
0.854348	0.0019496	UP	Dcn	13179
0.606053	0.00197358	UP	Atg9a	245860
-0.920529	0.00198842	DOWN	Spns3	77577
-0.712419	0.00201545	DOWN	Smyd2	226830
-1.48252	0.00203491	DOWN	Rgs11	50782
-0.677203	0.00203744	DOWN	Gm6654	626175
-2.94243	0.00209727	DOWN	Sdk1	330222
0.419744	0.00215895	UP	Cflar	12633
-0.783248	0.00219057	DOWN	Nav2	78286
-1.34659	0.00220793	DOWN	Tgfb3	21809
-2.75336	0.00222592	DOWN	Aff3	16764
1.21444	0.00228859	UP	Hsd11b1	15483
0.77107	0.00229985	UP	Frat1	14296
0.397862	0.00230408	UP	Zfand2b	68818
0.567542	0.00232176	UP	Lrwd1	71735
-0.719025	0.00233907	DOWN	Ipcef1	320495
1.05258	0.00233924	UP	Gca	227960
0.961831	0.00235117	UP	Il17ra	16172
0.384938	0.00239964	UP	Zfp511	69752
-0.392265	0.00241972	DOWN	Hmgb2	97165
0.595821	0.00243068	UP	Gpank1	81845
0.478566	0.00244328	UP	Nmral1	67824
0.400421	0.00247453	UP	Brd7	26992
-2.81408	0.00248689	DOWN	Rtn2	20167
0.968679	0.00250647	UP	Ldlrad3	241576
-1.26723	0.00251941	DOWN	Rab38	72433
0.4548	0.00252619	UP	Tom1	21968
1.17194	0.00253622	UP	Ip6k3	271424
-1.61454	0.00256133	DOWN	Kifc1	100502766
-0.488247	0.00258278	DOWN	Clasp2	76499
-2.07181	0.0025839	DOWN	Rps24-ps3	629116
-1.628	0.00270621	DOWN	Vash1	238328
0.792018	0.00271319	UP	Nadk	192185
4.34233	0.00273904	UP	Gm13510	100504724
-0.401139	0.00274872	DOWN	Eif4b	75705
-0.668699	0.00277969	DOWN	Clspn	269582
-2.4794	0.00278383	DOWN	Anks6	75691
-1.38659	0.00280161	DOWN	Rnf26	213211
-1.1924	0.00280804	DOWN	Pms1	227099
0.492168	0.00283743	UP	Stard3	59045
-0.806071	0.00285201	DOWN	Csad	246277
-1.97007	0.00288062	DOWN	Nanos1	332397
0.613656	0.00292	UP	Relb	19698
-0.624297	0.00293669	DOWN	Cd36	12491
-0.764316	0.00299106	DOWN	Gtf2i	14886
-0.805868	0.00299754	DOWN	Guf1	231279
-6.93988	0.0030231	DOWN	Gm16545	100502588
0.500909	0.00302392	UP	Dnajc17	69408
-2.14864	0.0030532	DOWN	Fxyd2	11936
-0.670421	0.00314297	DOWN	Zfp157	72154
-0.553845	0.00315902	DOWN	Tmem107	66910
-0.854718	0.00316368	DOWN	Smtn	29856
-0.712314	0.00316963	DOWN	Hirip3	233876
0.671514	0.00317658	UP	Secisbp2	75420
-3.14527	0.00320769	DOWN	BC051142	407788
0.488511	0.0032333	UP	Pih1d1	68845
-5.96997	0.00323724	DOWN	Pmch	110312
0.499082	0.00325288	UP	Vcpkmt	207965
0.574674	0.00327744	UP	Batf2	74481
0.669371	0.00328444	UP	Dnase1l3	13421
-0.895198	0.00328738	DOWN	Pde3b	18576
1.49198	0.00330952	UP	Ikzf3	22780
0.741488	0.0033258	UP	Ubl7	69459
0.387302	0.00332821	UP	Atp6v1e1	11973
-0.690983	0.00335397	DOWN	Hist1h2ag	319167
1.12896	0.00339371	UP	Adora2a	11540
-0.538075	0.00344676	DOWN	Pik3r6	104709
1.91883	0.00346612	UP	Gm11869	102638365
0.544275	0.00347225	UP	Ostf1	20409
-0.701778	0.00348	DOWN	Ydjc	69101
0.631877	0.00348027	UP	Parp3	235587
1.95353	0.00350236	UP	Edn1	13614
1.10298	0.00351618	UP	Slco3a1	108116
0.894286	0.00351801	UP	Gm3788	100042319
-0.472071	0.00355945	DOWN	Mylip	218203
0.345181	0.00356078	UP	Sra1	24068
0.445023	0.00359385	UP	Pef1	67898
0.615566	0.00360041	UP	Igsf6	80719
5.20956	0.00364312	UP	Prok2	50501
0.409606	0.00365102	UP	Glrx2	69367
-0.471965	0.00365449	DOWN	Dnmt3a	13435
-0.929483	0.00367748	DOWN	Jag1	16449
3.26079	0.00368173	UP	Il12a	16159
0.375962	0.00372265	UP	Sp110	109032
0.469795	0.00373224	UP	Isca2	74316
-11.3142	0.0037806	DOWN	Gm7367	664849
-0.956537	0.0037948	DOWN	Tmem150b	330460
0.40775	0.00383702	UP	Nit1	27045
-2.10639	0.0038468	DOWN	2610318N02Rik	70458
-0.333238	0.00388743	DOWN	Ucp2	22228
6.84307	0.00389818	UP	Gm13019	625977
0.541066	0.00389997	UP	Sp100	20684
-6.0952	0.00393903	DOWN	Gm16077	100417977
-11.2512	0.00397937	DOWN	Trbj1-4	100125251
-7.08455	0.00399658	DOWN	Trdv2-2	320913
0.92216	0.00409059	UP	Ripk3	56532
0.359196	0.00423937	UP	Wbp2	22378
1.7012	0.00425799	UP	Clec2g	70809
0.720911	0.00426697	UP	Mocos	68591
3.65801	0.00427121	UP	Pla2g4f	271844
2.0037	0.00427658	UP	Emid1	140703
3.92011	0.00430732	UP	Gm16570	102632407
-0.594148	0.00432695	DOWN	Fgfr1op	75296
0.401658	0.00433722	UP	Mrpl54	66047
0.416933	0.00435997	UP	Slfn5	327978
0.462865	0.00436531	UP	Adamtsl4	229595
-0.544829	0.004367	DOWN	Tspan5	56224
3.19517	0.00441944	UP	Fam167a	219148
-0.741951	0.00445359	DOWN	Crtc1	382056
-0.935546	0.00447017	DOWN	Btbd17	72014
-0.928608	0.00449691	DOWN	Cenph	26886
0.579309	0.00453684	UP	Ampd3	11717
-1.10288	0.0045418	DOWN	Pkmyt1	268930
0.434509	0.00459841	UP	Arap1	69710
0.412476	0.00460071	UP	Pin4	69713
0.322518	0.00464189	UP	Tmem134	66990
-1.43472	0.0046839	DOWN	Sdr39u1	654795
-1.05103	0.00477554	DOWN	Mipep	70478
-1.96216	0.0048122	DOWN	Camk2n1	66259
0.435077	0.00485067	UP	Rnf114	81018
0.405678	0.00491064	UP	Adprh	11544
-0.691751	0.00491803	DOWN	F7	14068
-0.822224	0.00498248	DOWN	Zwilch	68014
0.610297	0.00500949	UP	Rgs3	50780
-1.22529	0.00502957	DOWN	Ska1	66468
1.51164	0.00503318	UP	Apol7c	108956
-1.93745	0.00504215	DOWN	Cyp2s1	74134
1.50687	0.00506102	UP	4933412A08Rik	74445
2.92247	0.00508374	UP	Islr	26968
-0.723758	0.00511311	DOWN	Zfp472	224691
-0.461402	0.00512593	DOWN	Mpc1	55951
-1.72669	0.00514026	DOWN	Wfdc10	629756
0.383686	0.00516274	UP	Med20	56771
1.3651	0.00518833	UP	Trib3	228775
0.430074	0.00527215	UP	Nubp2	26426
-1.36	0.00528263	DOWN	Prkca	18750
-1.67813	0.00530658	DOWN	Ehbp1	216565
0.452396	0.0053472	UP	Cd79b	15985
-1.23657	0.00537793	DOWN	Rad54b	623474
-0.471368	0.00538588	DOWN	Dolpp1	57170
6.69181	0.00539891	UP	Prl2c3	18812
-3.32401	0.00540316	DOWN	Tnnc2	21925
-0.737204	0.00541325	DOWN	Mtmr4	170749
0.501347	0.00542416	UP	Mms19	72199
6.71386	0.00544726	UP	Gm7846	665903
0.650502	0.00545009	UP	Irgm2	54396
0.522227	0.00553465	UP	Id3	15903
-1.25496	0.00556772	DOWN	Frmd6	319710
0.479805	0.0056255	UP	Nosip	66394
-1.10927	0.00564502	DOWN	Ptms	69202
4.26618	0.00568374	UP	Gm9159	668415
-1.1829	0.0056898	DOWN	Cbx6	494448
-0.454977	0.00572375	DOWN	Nsmf	56876
1.48744	0.0057563	UP	Flrt3	71436
0.371308	0.00576481	UP	Anxa2	12306
-1.27072	0.00577299	DOWN	Zfp704	170753
0.473411	0.00581105	UP	Sp140	434484
-3.30815	0.00581494	DOWN	Gm12260	382523
0.375381	0.00584806	UP	Sirt7	209011
-0.554852	0.00590141	DOWN	Mfng	17305
-0.450546	0.00590957	DOWN	Dab2	13132
-1.14326	0.00591922	DOWN	Tmem82	213989
-6.64141	0.00594966	DOWN	Trbv5	100124661
0.34044	0.00602595	UP	Azi2	27215
-0.354518	0.006037	DOWN	Reep4	72549
0.928151	0.00604226	UP	Des	13346
-0.518579	0.00604505	DOWN	Trmt1	212528
0.925885	0.00611242	UP	Gm14548	100038909
0.326671	0.00613042	UP	Rhoa	11848
-1.2589	0.00616001	DOWN	Zfp605	675812
-2.06301	0.00618907	DOWN	Pdk4	27273
-0.531727	0.00627555	DOWN	Cep70	68121
-2.12278	0.0063886	DOWN	Klk13	626834
6.6236	0.00643988	UP	Prm1	19118

## Sheet: Supplemental Table 10
Supplemental Table 10. Differentially expressed genes unique to decidual macrophages from Nlrp3-/- mice determined by the comparison between LPS- and PBS-injected dams
logFC	P.Value	Trend	SYMBOL	ENTREZ
7.76582	6.58155e-25	UP	Gm15056	100504014
9.79	3.16454e-18	UP	Ngp	18054
-1.6109	1.14631e-16	DOWN	Tnf	21926
-2.89287	1.97147e-16	DOWN	Kap	16483
7.35773	6.45168e-16	UP	Camp	12796
-2.62801	3.57449e-14	DOWN	Cldn10	58187
-5.56343	1.91825e-13	DOWN	Klhl13	67455
-1.5639	2.85253e-13	DOWN	Slc20a1	20515
-1.93354	4.69584e-13	DOWN	Klrd1	16643
-2.93801	6.16282e-12	DOWN	Tgfb2	21808
-4.59948	6.30024e-12	DOWN	Ighd	380797
2.9111	1.08979e-11	UP	Cacna1s	12292
-1.88518	2.06346e-11	DOWN	S100g	12309
2.80031	4.43212e-11	UP	Mreg	381269
-1.05209	1.2299e-10	DOWN	Dnajb1	81489
-0.847486	2.06193e-10	DOWN	Slc1a5	20514
-4.02828	3.13244e-10	DOWN	Trim69	70928
0.8239	1.02191e-09	UP	Ikbkb	16150
-3.92238	3.53579e-09	DOWN	Tspan8	216350
-2.00986	4.70042e-09	DOWN	Ephx1	13849
-1.76589	5.87196e-09	DOWN	Aldoc	11676
1.74265	8.00963e-09	UP	Insl6	27356
8.36751	1.05532e-08	UP	Gm15432	100042071
-2.04022	1.98325e-08	DOWN	Adam30	71078
-1.27752	2.97687e-08	DOWN	Cysltr1	58861
-2.06943	3.04526e-08	DOWN	Fcna	14133
-1.72687	3.07483e-08	DOWN	Rassf8	71323
-4.92696	3.16571e-08	DOWN	1600029I14Rik	69797
-1.04946	3.49318e-08	DOWN	Gadd45g	23882
-0.883679	3.9497e-08	DOWN	Tcof1	21453
1.6388	5.34238e-08	UP	Pdpn	14726
-3.16464	5.65447e-08	DOWN	Cenpn	72155
-1.37258	6.02085e-08	DOWN	Baiap2	108100
-2.07912	6.03404e-08	DOWN	Espn	56226
-4.35563	7.52416e-08	DOWN	Icam5	15898
-1.53209	7.57299e-08	DOWN	Galnt9	231605
-1.828	1.27291e-07	DOWN	Kif22	110033
1.96727	1.32911e-07	UP	Gm10705	100042355
-2.98675	1.77491e-07	DOWN	Serinc2	230779
-1.27491	1.96537e-07	DOWN	Hvcn1	74096
-3.64954	2.12609e-07	DOWN	Ttc21a	74052
-8.50883	2.44607e-07	DOWN	Trav14d-3-dv8	634322
-0.998591	2.60236e-07	DOWN	Tnfsf9	21950
0.723473	3.11404e-07	UP	Arhgap4	171207
0.621289	3.53869e-07	UP	Dynlt1f	100040531
1.0235	3.79698e-07	UP	Lgals1	16852
2.06944	4.19487e-07	UP	Ccl22	20299
0.92973	4.59979e-07	UP	Parp14	547253
-2.04411	4.93877e-07	DOWN	Hspa1a	193740
-1.03852	5.53949e-07	DOWN	Slc29a3	71279
-2.55419	5.57612e-07	DOWN	Ksr1	16706
2.75363	5.73478e-07	UP	Gm13570	667103
1.15663	6.19047e-07	UP	Mxi1	17859
-3.22814	6.44829e-07	DOWN	Pla2g2d	18782
-7.63722	7.69882e-07	DOWN	Hamp2	66438
-2.66504	7.98381e-07	DOWN	Prl7b1	75596
-5.096	8.40058e-07	DOWN	Icam4	78369
-5.08674	9.13634e-07	DOWN	Arntl2	272322
0.700304	9.62935e-07	UP	Oas2	246728
-2.63884	1.28648e-06	DOWN	Sult1e1	20860
-1.56706	1.40155e-06	DOWN	F13a1	74145
-1.03936	1.52829e-06	DOWN	Add3	27360
-3.94563	1.65119e-06	DOWN	Ccdc170	100504234
1.30938	1.68422e-06	UP	Scd2	20250
0.708675	1.72567e-06	UP	Tbcb	66411
0.833274	1.76638e-06	UP	Dhx38	64340
-1.87009	1.837e-06	DOWN	5330417C22Rik	229722
2.47236	1.99218e-06	UP	Gm6189	620899
1.52168	2.11032e-06	UP	AA414768	245350
-0.971018	2.11666e-06	DOWN	Sun2	223697
-1.61418	2.1647e-06	DOWN	Cd300lg	52685
-1.14304	2.32513e-06	DOWN	Lsr	54135
-7.53179	2.55224e-06	DOWN	Sv2b	64176
-1.56258	3.13458e-06	DOWN	Prap1	22264
1.08186	3.22029e-06	UP	Dmxl2	235380
-1.9954	3.28308e-06	DOWN	Adra2b	11552
-1.08931	3.49078e-06	DOWN	AI467606	101602
-1.81294	3.75486e-06	DOWN	Ednrb	13618
-1.26932	4.01983e-06	DOWN	Tagap	72536
0.878845	4.07375e-06	UP	Gtpbp8	66067
-0.825986	4.66396e-06	DOWN	Prim1	19075
-0.783003	4.7072e-06	DOWN	Tmem88	67020
-1.42257	4.90516e-06	DOWN	Jun	16476
-1.1163	5.12398e-06	DOWN	Padi2	18600
-0.908531	5.39867e-06	DOWN	Haus4	219072
-5.06785	5.61151e-06	DOWN	Ldlrad1	546840
-1.15951	5.65804e-06	DOWN	Txnip	56338
-6.0108	5.65834e-06	DOWN	Dntt	21673
-7.67509	6.44192e-06	DOWN	Rpl10a-ps1	100043141
-0.929847	6.6694e-06	DOWN	Msrb2	76467
-0.828367	6.77034e-06	DOWN	Tipin	66131
-3.14895	6.82418e-06	DOWN	Dyrk3	226419
-1.0525	6.96568e-06	DOWN	Nfkbiz	80859
-1.47618	7.33821e-06	DOWN	Ch25h	12642
-1.82567	7.65057e-06	DOWN	Il1rl2	107527
-4.24714	7.68691e-06	DOWN	Trpm5	56843
-4.18308	7.71164e-06	DOWN	Gm12944	102635997
2.60359	8.22153e-06	UP	Dnah12	110083
-1.95355	8.82838e-06	DOWN	Kcnd1	16506
2.14924	9.92135e-06	UP	Inhba	16323
0.829428	1.01265e-05	UP	Bcl2l12	75736
0.889126	1.03762e-05	UP	Sorl1	20660
5.31872	1.04391e-05	UP	Prss46	74306
0.715085	1.09068e-05	UP	Lrrk1	233328
-1.41632	1.11642e-05	DOWN	Stbd1	52331
0.75396	1.18079e-05	UP	Art2a-ps	11871
-6.812	1.18516e-05	DOWN	Prl2c3	18812
1.77625	1.1956e-05	UP	Spry2	24064
-0.921434	1.2055e-05	DOWN	Ccr2	12772
-2.04576	1.22112e-05	DOWN	Cdkn1c	12577
-1.1367	1.24454e-05	DOWN	Klrk1	27007
-2.19658	1.38007e-05	DOWN	Troap	78733
1.05876	1.40975e-05	UP	Ric1	226089
-0.952149	1.45193e-05	DOWN	Gadd45b	17873
-2.10236	1.4601e-05	DOWN	BC030867	217216
-3.06194	1.48014e-05	DOWN	Krt8	16691
0.616355	1.49527e-05	UP	Pdcd5	56330
0.70417	1.54678e-05	UP	Ndufs5	595136
0.50513	1.58436e-05	UP	Cope	59042
0.876556	1.58937e-05	UP	Mtf1	17764
0.654482	1.59963e-05	UP	Dtx3l	209200
-1.25394	1.66363e-05	DOWN	Dnph1	381101
-1.65577	1.6721e-05	DOWN	Gm5879	545864
-2.81758	1.77039e-05	DOWN	Bex1	19716
-2.02032	1.84051e-05	DOWN	Morn1	76866
2.89391	1.90881e-05	UP	Fstl3	83554
-1.57264	1.92591e-05	DOWN	Rad51	19361
0.680246	1.97568e-05	UP	Scand1	19018
-1.89976	1.99481e-05	DOWN	C1qtnf1	56745
0.614177	2.07863e-05	UP	Anapc16	52717
0.942545	2.08604e-05	UP	Cpne2	234577
-2.26648	2.10092e-05	DOWN	Krt19	16669
2.21929	2.23424e-05	UP	Vegfc	22341
-4.37021	2.30044e-05	DOWN	Clec4g	75863
-4.29208	2.42347e-05	DOWN	Mamdc2	71738
-2.39905	2.4379e-05	DOWN	Diras2	68203
0.747074	2.48303e-05	UP	Gm10039	100041835
0.876265	2.48445e-05	UP	Man2a1	17158
0.822893	2.60365e-05	UP	Gpr84	80910
-2.49063	2.66113e-05	DOWN	Tpbpa	21984
-5.10104	2.6785e-05	DOWN	Syngr4	58867
2.95214	2.71329e-05	UP	Gm6166	101056162
-2.7521	2.74283e-05	DOWN	Mpo	17523
3.98801	2.79948e-05	UP	Gm13998	101180908
0.95902	2.90545e-05	UP	Agpat3	28169
-1.23901	3.01371e-05	DOWN	Hist2h2ac	319176
0.781805	3.02781e-05	UP	Pfdn2	18637
-4.84634	3.04198e-05	DOWN	Kcne2	246133
1.05699	3.05761e-05	UP	AU022252	230696
1.61337	3.07265e-05	UP	Serpinb6b	20708
0.541285	3.17513e-05	UP	1700037H04Rik	67326
-1.09211	3.46737e-05	DOWN	Prkar1b	19085
-3.17922	3.64707e-05	DOWN	Glp2r	93896
-5.19309	3.6479e-05	DOWN	Aplnr	23796
0.651598	3.82434e-05	UP	Asna1	56495
-1.04355	3.97901e-05	DOWN	Slx1b	75764
-1.96554	3.98211e-05	DOWN	St8sia6	241230
-1.29881	4.36559e-05	DOWN	Ltc4s	17001
0.561998	4.38974e-05	UP	Trim30a	20128
-1.87618	4.63367e-05	DOWN	Rhbdf1	13650
-1.46516	4.67144e-05	DOWN	Tmem64	100201
0.681601	4.73866e-05	UP	Alkbh1	211064
7.45155	4.79216e-05	UP	BC117090	100038854
-2.46475	4.91781e-05	DOWN	Ckap2	80986
-4.68402	4.99698e-05	DOWN	Fgfr2	14183
0.4838	5.08886e-05	UP	Mrpl2	27398
-2.86381	5.13862e-05	DOWN	Rbpjl	19668
0.518111	5.17273e-05	UP	Psmd8	57296
3.99577	5.39052e-05	UP	Rab33a	19337
-2.89046	5.45791e-05	DOWN	Pde4c	110385
-1.43976	5.46751e-05	DOWN	Immp2l	93757
0.806743	5.49293e-05	UP	Kras	16653
0.943655	5.72253e-05	UP	Hist1h4m	100041230
-2.28594	5.72622e-05	DOWN	Klri1	503550
-2.56186	5.74321e-05	DOWN	Ccr1l1	12770
-0.745355	5.77955e-05	DOWN	Midn	59090
3.5951	5.8587e-05	UP	Tarm1	245126
0.855113	5.8985e-05	UP	Mapkapk5	17165
-6.3888	5.91179e-05	DOWN	Cdhr3	68764
-1.46832	5.99459e-05	DOWN	Pros1	19128
-1.51391	6.0024e-05	DOWN	Tcf19	106795
0.663563	6.14946e-05	UP	Vasp	22323
-0.709574	6.1841e-05	DOWN	Dhx40	67487
-2.28576	6.38737e-05	DOWN	Igf2	16002
0.661719	6.40322e-05	UP	Zmat5	67178
0.498011	6.45824e-05	UP	Park7	57320
-3.01377	6.51432e-05	DOWN	Rtkn	20166
-1.41156	6.64291e-05	DOWN	Rad51ap1	19362
0.570914	6.65994e-05	UP	Eif2ak2	19106
-2.41587	6.66995e-05	DOWN	Itgb8	320910
0.918359	6.77752e-05	UP	Rnf213	672511
0.653773	6.80621e-05	UP	Txn1	22166
-7.73731	6.92706e-05	DOWN	Crxos	546024
1.27926	7.08828e-05	UP	Akr1b8	14187
1.28948	7.29132e-05	UP	Phospho1	237928
-1.3211	7.35384e-05	DOWN	Ccne1	12447
-0.919452	7.42479e-05	DOWN	Fam118b	109229
-4.40096	7.50654e-05	DOWN	Col23a1	237759
-1.90053	7.76955e-05	DOWN	Qrich2	217341
0.909162	8.14749e-05	UP	Lbhd1	102308570
-1.12045	8.5277e-05	DOWN	Ube2t	67196
-1.8668	8.69154e-05	DOWN	Zfp113	56314
0.561859	8.83741e-05	UP	Shkbp1	192192
-1.47246	9.84068e-05	DOWN	Ust	338362
0.806893	9.98392e-05	UP	Cdkn1b	12576
-1.51987	0.000100665	DOWN	Cdca7l	217946
-2.01904	0.000102179	DOWN	Cuzd1	16433
0.891329	0.000103252	UP	Camk2d	108058
-1.46555	0.000106786	DOWN	Serpina1e	20704
-0.99442	0.000107211	DOWN	Npl	74091
-3.5157	0.000107507	DOWN	Serpinb9d	20726
1.38238	0.000107985	UP	Rras	20130
-1.6566	0.000108252	DOWN	Ppp1r16b	228852
1.51974	0.000108283	UP	Nkg7	72310
0.687051	0.000109639	UP	Elk3	13713
2.33556	0.000109795	UP	Slc36a3	215332
-7.2802	0.000109797	DOWN	Nr0b2	23957
-1.59539	0.000110087	DOWN	Flt1	14254
0.557523	0.000110739	UP	Eif2b2	217715
2.68726	0.000113687	UP	Gm18417	100417135
-1.0153	0.00011474	DOWN	Sowahc	268301
-2.25754	0.000115563	DOWN	Sult1d1	53315
0.552268	0.000117299	UP	Prdx6	11758
1.30227	0.000118168	UP	Crebl2	232430
6.67807	0.000120786	UP	Fcnb	14134
-1.15844	0.000121467	DOWN	Tgfbr2	21813
-1.43091	0.000125346	DOWN	Cmah	12763
-2.7237	0.000128275	DOWN	Hrh1	15465
0.510736	0.000129804	UP	Itpa	16434
-1.55631	0.00013002	DOWN	Plk4	20873
-3.05127	0.000130916	DOWN	Mrvi1	17540
0.88546	0.000132601	UP	Tnfrsf11a	21934
-6.50605	0.000132962	DOWN	Prl2c2	18811
0.543957	0.000138138	UP	Ube2l6	56791
-1.27232	0.000138567	DOWN	Ankle1	234396
1.46244	0.000141725	UP	Ppbp	57349
-1.02497	0.000142113	DOWN	Dlgap5	218977
0.618719	0.000142542	UP	Sik1	17691
-0.884559	0.00014382	DOWN	Alox5	11689
1.11485	0.000144677	UP	Hmgn3	94353
2.69764	0.000149437	UP	Slco5a1	240726
-2.1032	0.000149496	DOWN	2021-09-03	24050
-1.15089	0.000152104	DOWN	Ung	22256
-0.642091	0.000155693	DOWN	Ckb	12709
-2.18289	0.000156389	DOWN	Reps2	194590
-0.666274	0.000157935	DOWN	Rbbp7	245688
0.778307	0.000160011	UP	St7	64213
0.684084	0.000160865	UP	Ppp1r8	100336
6.70623	0.000161221	UP	Cd1d2	12480
-3.33885	0.00016286	DOWN	Atp2a1	11937
0.707222	0.00016635	UP	1600014C10Rik	72244
-1.32797	0.000168358	DOWN	Ect2	13605
1.59085	0.000168414	UP	P2rx1	18436
-1.2101	0.000174713	DOWN	Gzmg	14944
-1.26137	0.000176542	DOWN	Eps8	13860
0.783849	0.000177106	UP	Nuak2	74137
0.780994	0.000178082	UP	Mmp14	17387
-1.78905	0.000180001	DOWN	Lpar5	381810
-2.00856	0.000180518	DOWN	Pygm	19309
0.763243	0.000183971	UP	Mrpl14	68463
-0.448883	0.000184491	DOWN	Sptssa	104725
0.817211	0.000189443	UP	Fam20a	208659
-6.72226	0.00019903	DOWN	Gm5931	546265
0.529346	0.000202509	UP	Sephs2	20768
-0.9057	0.000202928	DOWN	Mctp1	78771
0.620471	0.000203264	UP	Pgs1	74451
-0.453894	0.000204129	DOWN	Dek	110052
-0.783204	0.000207023	DOWN	Ccnd1	12443
1.30355	0.000212526	UP	Gm4707	100043879
-2.6059	0.000213856	DOWN	Itgae	16407
-1.17051	0.000215747	DOWN	Cdca7	66953
-1.00174	0.000216008	DOWN	Cbx7	52609
-0.993617	0.000221015	DOWN	Zbtb20	56490
0.709337	0.00022225	UP	Panx1	55991
-1.53844	0.00022265	DOWN	Kbtbd11	74901
0.563471	0.000224541	UP	Pfdn4	109054
0.534267	0.000225534	UP	Mrps10	64657
0.559248	0.000233222	UP	Nfkbie	18037
-1.37597	0.000234774	DOWN	Net1	56349
0.573623	0.000235119	UP	Srp19	66384
-2.66806	0.000236475	DOWN	Gm8444	667073
-4.04385	0.000237938	DOWN	Mal	17153
-0.66397	0.000238871	DOWN	Cryl1	68631
-2.12728	0.000240668	DOWN	Slc14a1	108052
-0.637057	0.000242836	DOWN	Paqr7	71904
3.01718	0.000244558	UP	Dapk2	13143
-1.37085	0.000246417	DOWN	Csf1	12977
0.721922	0.000250656	UP	Unc13d	70450
-0.649132	0.000254793	DOWN	Chka	12660
-6.59144	0.000258087	DOWN	Muc3	666339
0.612877	0.000258129	UP	Gpcpd1	74182
-0.809821	0.00025879	DOWN	Aldh9a1	56752
0.889154	0.00025967	UP	Ly6c1	17067
-2.06473	0.000260252	DOWN	Prl2c5	107849
0.691578	0.000268484	UP	Abcc5	27416
-4.11348	0.000274785	DOWN	1700013F07Rik	75504
-2.65117	0.000275822	DOWN	Gm11212	435786
4.35273	0.000280442	UP	Baiap3	545192
0.458546	0.000281063	UP	Cd44	12505
-0.64882	0.000281903	DOWN	Nav1	215690
0.637286	0.000284019	UP	Ndufs6	407785
-0.652193	0.000284584	DOWN	2810025M15Rik	69953
-4.51072	0.000286352	DOWN	Gm20506	102633400
-0.849637	0.000288655	DOWN	Mcm7	17220
-0.785759	0.000289521	DOWN	Plcb1	18795
0.714037	0.000293054	UP	Snrpd3	67332
0.58218	0.000294637	UP	Wtap	60532
0.559259	0.000296435	UP	Nr2c2ap	75692
0.521145	0.000298232	UP	Tmed9	67511
-0.784318	0.000303607	DOWN	Tmem173	72512
-1.353	0.000305353	DOWN	Map2k6	26399
-0.823788	0.000309286	DOWN	Man2b1	17159
2.34002	0.000310555	UP	Tnfrsf4	22163
1.25527	0.000311382	UP	Gm15542	100043546
0.682729	0.000312529	UP	Dynlt1c	100040563
-3.45771	0.000313538	DOWN	Aqp5	11830
-1.92981	0.000319263	DOWN	Abhd14b	76491
2.30908	0.000321492	UP	Gm14125	100417574
0.82743	0.000324726	UP	Ubald2	319370
-1.67166	0.000330104	DOWN	Gm12551	100040388
-0.997141	0.000331842	DOWN	Prr5l	72446
-0.701708	0.00033376	DOWN	Fance	72775
-1.24136	0.000337267	DOWN	S1pr1	13609
-2.01906	0.000347137	DOWN	Chek1	12649
0.487167	0.000351663	UP	Elof1	66126
0.744929	0.000354582	UP	Utp23	78581
0.456769	0.000364217	UP	Chmp5	76959
-6.56485	0.000371589	DOWN	Tmem253	619301
0.580836	0.000373717	UP	Trim26	22670
-6.58156	0.000377064	DOWN	Ryr3	20192
0.619499	0.000385818	UP	Tmem128	66309
0.495569	0.000387286	UP	Eif1ax	66235
5.50462	0.000390699	UP	Ly6k	76486
-1.11958	0.000392004	DOWN	Ppcdc	66812
0.694066	0.000400859	UP	Il1b	16176
1.2438	0.000403702	UP	Galnt6	207839
0.853658	0.00040848	UP	Ddt	13202
6.54454	0.000414377	UP	Gm8773	667705
-1.38042	0.000418002	DOWN	Tmem106c	380967
0.93678	0.00042005	UP	Traf3ip2	103213
0.529562	0.000427278	UP	Rap1b	215449
-1.05767	0.00044076	DOWN	Kank3	80880
-1.51104	0.000441487	DOWN	Wdr6	83669
0.873085	0.000455927	UP	6430548M08Rik	234797
-0.721451	0.000461056	DOWN	Hmces	232210
0.610377	0.000486168	UP	1810037I17Rik	67704
-0.615706	0.000502758	DOWN	Nfkbid	243910
0.529253	0.000504128	UP	Tmem14c	66154
0.73909	0.000505572	UP	Gm5617	434402
0.725489	0.000514008	UP	Ell2	192657
-0.705869	0.000518405	DOWN	Dnajb14	70604
0.653149	0.000518848	UP	Mrps14	64659
1.72426	0.000520628	UP	Tmem255a	245386
2.39461	0.000525795	UP	Adamdec1	58860
0.732966	0.000534078	UP	Evl	14026
0.577429	0.000534368	UP	Adrm1	56436
-1.08933	0.000535716	DOWN	Dsn1	66934
1.12439	0.000540028	UP	Pot1b	72836
1.01344	0.000546609	UP	Gramd1b	235283
0.835353	0.000547003	UP	Fam213b	66469
0.580024	0.000553047	UP	Arpc3	56378
-0.962478	0.000560181	DOWN	Ppfibp1	67533
0.486249	0.000562427	UP	Zmat2	66492
-0.695887	0.000564834	DOWN	Rassf4	213391
0.728625	0.000568997	UP	Parp11	101187
-0.978987	0.000572019	DOWN	Hmmr	15366
-1.28825	0.000583848	DOWN	Fcgrt	14132
0.758869	0.000587205	UP	Uba7	74153
0.641784	0.000597236	UP	Ppa1	67895
-6.41959	0.000597511	DOWN	Pcp4	18546
0.841884	0.000599855	UP	Cdc34	216150
-6.47864	0.000602924	DOWN	A630095N17Rik	381272
-0.661458	0.000610383	DOWN	Npepl1	228961
0.585347	0.00061059	UP	Polr2i	69920
-4.244	0.000611898	DOWN	Sval2	84543
0.511131	0.000613636	UP	Ccdc124	234388
0.551545	0.000622239	UP	Ap2s1	232910
2.09318	0.000627561	UP	Mmp25	240047
4.90683	0.000628944	UP	Gm21909	101056161
-4.62693	0.000639502	DOWN	Klc3	232943
-1.36191	0.000641051	DOWN	Dscc1	72107
0.629868	0.00064285	UP	Polr2g	67710
-1.62969	0.000646148	DOWN	Wfdc2	67701
-1.64962	0.00065893	DOWN	Kif18b	70218
-0.607363	0.000663362	DOWN	Ezh2	14056
0.703164	0.000665642	UP	Mrps28	66230
-1.07724	0.000671388	DOWN	Trem2	83433
-1.76216	0.000673042	DOWN	Igfbp7	29817
1.90105	0.000675249	UP	Ccr3	12771
3.2246	0.000678785	UP	Igha	238447
1.3357	0.000693164	UP	Cst7	13011
0.801347	0.000705678	UP	Map4k4	26921
-1.60333	0.000715165	DOWN	Tle6	114606
0.754835	0.000718534	UP	Tmub1	64295
-1.67656	0.000719664	DOWN	Tnnt3	21957
0.467677	0.000737877	UP	Cfdp1	23837
0.650185	0.000738304	UP	Vamp8	22320
-0.684527	0.00073883	DOWN	Hist1h1c	50708
0.457622	0.000756597	UP	Esd	13885
-3.51461	0.000759949	DOWN	Prl2a1	56635
-2.55526	0.000763328	DOWN	Tnfrsf25	85030
7.58623	0.00076337	UP	Polr2k-ps	100504711
0.466579	0.000767141	UP	Pak1ip1	68083
-2.35456	0.000780991	DOWN	Otof	83762
-0.993542	0.000783773	DOWN	Serpinb1a	66222
-1.4615	0.000785123	DOWN	Ptchd1	211612
0.786208	0.000788115	UP	Gm7666	665511
4.50502	0.000789495	UP	Pcdh7	54216
-1.24492	0.000795264	DOWN	Fam78b	226610
-0.792227	0.000797587	DOWN	C1qa	12259
1.67556	0.000803328	UP	Tnk2	51789
-0.892958	0.000807776	DOWN	Tbxas1	21391
-0.895326	0.000817588	DOWN	Grap	71520
0.627208	0.000822515	UP	Prdx2	21672
1.13625	0.000826005	UP	Gnb4	14696
-0.59259	0.000830041	DOWN	Gm10925	100503946
-1.55704	0.000837775	DOWN	Msh5	17687
-1.66487	0.000838759	DOWN	Bmp2	12156
-1.82151	0.000842237	DOWN	Astl	215095
-0.606305	0.000850905	DOWN	Fbxw4	30838
0.474957	0.00085455	UP	Mpdu1	24070
-1.8788	0.000855451	DOWN	Pdcd1	18566
-0.701635	0.000860028	DOWN	Gpx3	14778
0.732847	0.000862375	UP	Nme6	54369
-0.774164	0.000870203	DOWN	Sft2d2	108735
0.984191	0.000871737	UP	Foxk1	17425
0.604368	0.000880024	UP	Gpsm3	106512
-3.51344	0.000886311	DOWN	Gm13836	638021
-1.05222	0.000889735	DOWN	Tnfrsf18	21936
-0.807431	0.000901132	DOWN	Tiam1	21844
0.923497	0.00090356	UP	Klf13	50794
0.662459	0.000912422	UP	D17H6S53E	114585
0.638461	0.000913006	UP	Pinx1	72400
-2.96694	0.000914802	DOWN	Kif20a	19348
-0.671648	0.00091616	DOWN	St3gal5	20454
-5.15828	0.000921944	DOWN	Calml3	70405
-7.42898	0.000922955	DOWN	Gm6822	627998
-0.721202	0.000924604	DOWN	Dnajb9	27362
-0.766415	0.000933498	DOWN	Msh6	17688
0.430292	0.00093425	UP	Atg101	68118
-2.29826	0.000934637	DOWN	Rgs9	19739
0.475972	0.00093497	UP	Stx8	55943
0.628238	0.000942197	UP	Mad2l1bp	66591
0.678746	0.000955018	UP	Pitpnm1	18739
-1.06362	0.000956189	DOWN	Gzmd	14941
0.826089	0.000961573	UP	Ppp1r12c	232807
0.56221	0.000964041	UP	Dynlrb1	67068
-2.84395	0.000965758	DOWN	Rragb	245670
0.973499	0.00097149	UP	Gm9780	100039175
0.461413	0.000972912	UP	Psmd11	69077
-4.13366	0.000978729	DOWN	Gm18733	100417644
-3.80385	0.000984079	DOWN	Clec2l	665180
-7.62796	0.000991231	DOWN	Tmem52	69671
-0.572702	0.000992628	DOWN	Fam111a	107373
-7.42055	0.0010102	DOWN	Gm12990	665287
0.569709	0.00102	UP	Snrnp27	66618
0.775141	0.00102292	UP	Acot7	70025
-7.42292	0.00102883	DOWN	Igkv6-17	667865
-3.41775	0.00103525	DOWN	Gm8696	667548
0.592747	0.00103897	UP	Dhps	330817
-1.6691	0.00103924	DOWN	Mettl18	69962
1.02149	0.00104157	UP	Pram1	378460
1.12769	0.00104275	UP	Lrrk2	66725
1.03381	0.00104675	UP	Tesk1	21754
-6.54945	0.0010541	DOWN	Rpl30-ps5	64903
0.559099	0.00106175	UP	Mrpl32	75398
-1.04767	0.00106326	DOWN	Bckdhb	12040
-1.87547	0.00107806	DOWN	Gnb1l	13972
0.609369	0.00108389	UP	Ago3	214150
-1.14128	0.0010889	DOWN	Zadh2	225791
-2.42234	0.00108972	DOWN	Gm7860	665947
0.403925	0.00109718	UP	Rexo2	104444
-1.04478	0.00110679	DOWN	Map3k12	26404
-1.04628	0.00111312	DOWN	Selenbp1	20341
-1.78236	0.00111365	DOWN	Fbln1	14114
-1.41062	0.00112745	DOWN	Gm8752	667669
0.58615	0.00113183	UP	Timm17a	21854
-1.22484	0.00114344	DOWN	Tns1	21961
-0.750762	0.0011471	DOWN	Tmem198b	73827
1.56566	0.00116263	UP	Gm19684	100503422
0.638726	0.00116403	UP	Rb1	19645
-0.745265	0.00116963	DOWN	Dkc1	245474
-1.91507	0.00117362	DOWN	Tktl1	83553
0.802291	0.00118272	UP	Dram1	71712
-1.05051	0.00118691	DOWN	Unc119b	106840
1.38162	0.00119315	UP	Adam23	23792
-0.660958	0.00119513	DOWN	Commd8	27784
-1.56414	0.00119999	DOWN	Rasgrf2	19418
-1.15765	0.00120651	DOWN	Cd177	68891
0.813983	0.00120999	UP	Tgm1	21816
-1.18905	0.00121006	DOWN	Cd101	630146
-0.86548	0.00122289	DOWN	Mcm6	17219
1.01557	0.00123851	UP	Pi4k2a	84095
-6.29561	0.00124452	DOWN	Fam110c	104943
-6.39393	0.00124976	DOWN	Pipox	19193
0.483911	0.00125745	UP	Cox18	231430
0.898439	0.00125804	UP	Art2b	11872
0.44924	0.0012676	UP	Actr2	66713
-0.912451	0.00127276	DOWN	H2-DMa	14998
-0.842374	0.00128193	DOWN	Itga6	16403
-1.47251	0.00128628	DOWN	Krt7	110310
-1.71327	0.00129352	DOWN	Phactr1	218194
0.716014	0.00130186	UP	Serpinb9	20723
-1.09348	0.00130451	DOWN	Daglb	231871
-0.904093	0.00130478	DOWN	Slc9a9	331004
0.858772	0.0013124	UP	Ccnd2	12444
-1.0468	0.00132333	DOWN	Lgals4	16855
-0.781995	0.00133172	DOWN	Flt3	14255
0.582771	0.0013449	UP	Anp32a	11737
-0.844444	0.00135262	DOWN	Slc22a18	18400
0.830014	0.00135281	UP	Gm12240	105244171
-0.466376	0.00135389	DOWN	Nudt16	75686
0.566009	0.00135497	UP	Urm1	68205
3.25807	0.00138667	UP	1700030J22Rik	69528
-1.54937	0.00139975	DOWN	Stil	20460
6.58342	0.00141502	UP	1110032F04Rik	68725
0.519294	0.00141928	UP	Stat2	20847
0.554655	0.00142735	UP	Cox5a	12858
0.621489	0.00143306	UP	Kdm5c	20591
0.476242	0.0014336	UP	Mocs2	17434
-2.42916	0.00146262	DOWN	Slco2a1	24059
-3.06065	0.00147937	DOWN	Kcnk5	16529
0.682749	0.0014808	UP	Fam222b	216971
0.691273	0.00148403	UP	Tomm6	66119
-1.09634	0.00149197	DOWN	Gprc5a	232431
-2.74577	0.00149891	DOWN	Rasd1	19416
0.457415	0.0015065	UP	Txndc17	52700
-1.08802	0.00152454	DOWN	Gzmf	14943
0.495199	0.00153026	UP	Mrps18a	68565
-6.20461	0.00153377	DOWN	Ascl3	56787
7.60772	0.00154099	UP	Gm17430	102639220
-5.64359	0.00156102	DOWN	Cct6b	12467
0.566236	0.00156192	UP	Sirt6	50721
-0.913366	0.00156194	DOWN	Hist1h4d	319156
-2.28152	0.0015711	DOWN	Kif1a	16560
-5.36247	0.00157157	DOWN	Cd19	12478
0.663382	0.00158597	UP	Nfkb1	18033
1.43574	0.0016044	UP	Cdkn2b	12579
-1.41126	0.00161987	DOWN	Serpinb9b	20706
0.673447	0.00162035	UP	Serpinb2	18788
0.588485	0.00162543	UP	Ndufb8	67264
1.80393	0.00163049	UP	Tmem150c	231503
-1.17827	0.00163242	DOWN	Hdac6	15185
-1.71635	0.00163469	DOWN	Clec1b	56760
0.640737	0.00163505	UP	Cox7a2	12866
0.589268	0.00163892	UP	Wfdc17	100034251
0.482761	0.00163899	UP	Commd6	66200
0.501845	0.00164559	UP	Psma2	19166
0.45313	0.00166288	UP	Tardbp	230908
0.531716	0.00166301	UP	Ppm1h	319468
0.609582	0.001689	UP	Ccnt2	72949
0.405641	0.00169203	UP	Lyrm2	108755
-1.98184	0.00169224	DOWN	Mpzl1	68481
0.490875	0.00172252	UP	Psmd1	70247
-1.04448	0.0017305	DOWN	Entpd4	67464
1.04197	0.00174592	UP	Abtb2	99382
0.393176	0.00175296	UP	Crem	12916
-6.30137	0.00175589	DOWN	Rai2	24004
2.21533	0.00176184	UP	Nol3	78688
-0.598124	0.00176334	DOWN	Sulf2	72043
-6.68226	0.00176613	DOWN	Hs3st6	328779
0.477408	0.00178784	UP	Med21	108098
-1.63916	0.00180275	DOWN	Ltbp3	16998
-4.86425	0.00181638	DOWN	Nptx1	18164
1.24639	0.001824	UP	Gm6054	606519
0.913926	0.00186494	UP	Gys1	14936
0.976042	0.00188118	UP	Rbpms	19663
0.569777	0.00188157	UP	Fcf1	73736
0.517178	0.001888	UP	Psmd7	17463
1.57797	0.00189615	UP	Tnfrsf8	21941
0.808248	0.00190468	UP	Ndufaf3	66706
-0.941915	0.00191229	DOWN	Ncaph	215387
0.798562	0.00191439	UP	Cmpk2	22169
0.523568	0.00192372	UP	Eno1	13806
-2.35242	0.00194122	DOWN	Kazn	71529
-0.862418	0.0019424	DOWN	Sc5d	235293
-0.578199	0.00194467	DOWN	Ctsh	13036
0.51805	0.0019707	UP	Cyp4f18	72054
0.635557	0.00197527	UP	Clec4n	56620
0.504378	0.0020023	UP	Slc7a8	50934
-4.91327	0.00201552	DOWN	Tmem92	544806
-1.23777	0.00201838	DOWN	Tnfrsf13c	72049
-0.928338	0.00202018	DOWN	Trim36	28105
3.21006	0.00202052	UP	Tuba8	53857
0.577064	0.00202207	UP	Map3k14	53859
0.547001	0.00202209	UP	Ccdc58	381045
0.512746	0.0020255	UP	Sdc3	20970
6.30836	0.00202558	UP	Gm6100	619780
-0.746204	0.00204445	DOWN	Zfp422	67255
0.448884	0.0020501	UP	Tor1aip2	240832
-1.63111	0.00209097	DOWN	Slc52a3	69698
-1.20883	0.00212771	DOWN	Rab13	68328
0.703142	0.00212934	UP	Mrpl52	68836
0.53542	0.00216256	UP	Slc25a22	68267
0.502399	0.00217068	UP	Pdap1	231887
0.447174	0.00217269	UP	Jarid2	16468
0.536411	0.0022045	UP	Mien1	103742
0.712856	0.00220774	UP	Mcemp1	69189
-2.30702	0.00220839	DOWN	Brsk1	381979
-1.43043	0.00221744	DOWN	Dnase1l2	66705
-1.39698	0.00221939	DOWN	Mamld1	333639
-2.23211	0.00222258	DOWN	Ceacam12	67315
0.500221	0.00222499	UP	Pde6d	18582
-0.787313	0.00222527	DOWN	Rbpj	19664
2.0627	0.00225572	UP	Nkrf	77286
0.535774	0.00226348	UP	Tmem167	66074
-2.36869	0.00226622	DOWN	Prom1	19126
-1.22194	0.00226965	DOWN	Caprin2	232560
4.24116	0.00230781	UP	Shox2	20429
7.27663	0.00231328	UP	Gm13406	100416173
0.562576	0.00231422	UP	Usp12	22217
0.597689	0.00232028	UP	Sgk1	20393
-0.876751	0.00232253	DOWN	Gm10819	624438
7.10865	0.00232494	UP	Gm15610	101055761
0.405677	0.00236918	UP	Lgals9	16859
-0.87728	0.00237519	DOWN	Synj2	20975
0.804491	0.00238203	UP	Ropn1l	252967
2.6265	0.0023912	UP	Slamf1	27218
0.554773	0.00239129	UP	Plagl2	54711
0.627312	0.00239472	UP	C130050O18Rik	319772
0.611062	0.00240487	UP	Edf1	59022
-1.38068	0.00241554	DOWN	Hist1h2ak	319169
-5.35966	0.00241681	DOWN	Wdr95	381693
2.76956	0.00242992	UP	Micall2	231830
-0.424825	0.00243459	DOWN	Adam10	11487
0.369701	0.00243782	UP	Bud31	231889
0.75562	0.00245498	UP	Rara	19401
-2.39565	0.0024957	DOWN	Spata24	71242
-7.11836	0.00250046	DOWN	Krtap17-1	77914
0.46815	0.00251202	UP	Cmtr1	74157
7.19125	0.00251434	UP	Ighv1-41	629904
0.418302	0.00252398	UP	Ist1	71955
-1.10594	0.00253973	DOWN	Gm7694	665574
0.486586	0.00255457	UP	Dcxr	67880
-1.40024	0.00256387	DOWN	Cmtm8	70031
-1.14842	0.002565	DOWN	Akap1	11640
0.576347	0.00256926	UP	Foxn3	71375
-1.5043	0.00256957	DOWN	Tpk1	29807
0.451805	0.00257063	UP	Smndc1	76479
-2.13475	0.0025748	DOWN	Fgf9	14180
0.651621	0.00258475	UP	2410004B18Rik	66421
0.516105	0.002591	UP	Psmd14	59029
-1.31077	0.00259468	DOWN	Vegfb	22340
0.536557	0.0025962	UP	Mtx1	17827
-1.04826	0.00260867	DOWN	Golm1	105348
-2.68656	0.00260988	DOWN	Trim46	360213
0.371573	0.00261451	UP	Tmbim6	110213
-1.55279	0.0026289	DOWN	Kank2	235041
2.39934	0.00263124	UP	Gm14328	628298
-0.538805	0.00263463	DOWN	Arl10	56795
0.419041	0.00264882	UP	Snrpa1	68981
-5.20234	0.00266294	DOWN	Sfrp2	20319
0.753288	0.00266817	UP	Kmt2b	75410
-2.12257	0.00268588	DOWN	9930012K11Rik	268759
0.422352	0.00269182	UP	Vps53	68299
-0.748448	0.00269297	DOWN	Arhgap15	76117
0.429572	0.00270907	UP	Grpel1	17713
-0.677185	0.00271454	DOWN	Lyz2	17105
0.730544	0.00271954	UP	Iqsec2	245666
0.828097	0.00274309	UP	Hsf2	15500
0.989514	0.00275164	UP	Nmrk1	225994
0.746099	0.00275624	UP	Arl4c	320982
0.511455	0.0027624	UP	Cct3	12462
-4.88948	0.00277194	DOWN	Serpinb9g	93806
2.84475	0.00277345	UP	Phf21b	271305
0.582353	0.00278429	UP	Slc35a2	22232
0.475478	0.00279218	UP	Med8	80509
-4.81625	0.00279314	DOWN	Gper1	76854
-0.700997	0.00279613	DOWN	Tcp11l2	216198
0.653241	0.00280712	UP	Zcchc2	227449
0.501325	0.00281522	UP	Il3ra	16188
-1.94051	0.00283396	DOWN	Mns1	17427
-1.01993	0.00284688	DOWN	Hist2h2be	319190
0.627618	0.00286236	UP	Sod2	20656
-0.909073	0.00286469	DOWN	Crat	12908
1.09197	0.00286484	UP	Ckap4	216197
-2.16012	0.00287606	DOWN	Selp	20344
-1.05214	0.00288221	DOWN	Zfp318	57908
-4.23303	0.00288934	DOWN	Tox2	269389
0.654192	0.00290368	UP	Alg3	208624
1.29529	0.00290618	UP	Syt7	54525
0.562631	0.00291626	UP	Commd4	66199
0.531652	0.00292139	UP	Sec61g	20335
-6.3561	0.0029448	DOWN	Ism2	217738
-0.834373	0.00295067	DOWN	Fos	14281
-11.6138	0.00295267	DOWN	Ighj2	777654
-0.878897	0.00295695	DOWN	Naaa	67111
0.841868	0.00296048	UP	Ddx28	71986
-3.22539	0.00297087	DOWN	Gm15538	664851
-1.4714	0.0029948	DOWN	Gp9	54368
3.86778	0.00300434	UP	Dgkh	380921
0.931463	0.00301637	UP	Pbx2	18515
0.400817	0.00301801	UP	Psmc3	19182
-2.98699	0.00301862	DOWN	Gm6325	100534371
-0.716904	0.00302445	DOWN	Rcc1	100088
0.733211	0.00305782	UP	Atxn7l3	217218
0.518712	0.00306545	UP	Pomp	66537
-1.13924	0.00307292	DOWN	Prcp	72461
0.534208	0.00312979	UP	Cisd3	217149
0.521504	0.00313404	UP	Banf1	23825
-0.847314	0.00313736	DOWN	Zfp36	22695
0.445848	0.00313941	UP	Bccip	66165
0.581292	0.00314572	UP	Mrpl45	67036
1.51777	0.00315973	UP	Jph3	57340
-0.541201	0.00318058	DOWN	Nme3	79059
0.448688	0.00321043	UP	Cdc123	98828
-0.804697	0.00321718	DOWN	Armc8	74125
-2.41511	0.00322838	DOWN	Gm14399	100043761
-0.848758	0.00323727	DOWN	Gzme	14942
0.512292	0.00324256	UP	Ppt2	54397
0.420005	0.00325024	UP	Ak2	11637
-6.28575	0.00326651	DOWN	Nxpe2	78252
-0.725771	0.00327018	DOWN	Kdm2b	30841
0.546915	0.00327958	UP	Asph	65973
-1.12985	0.00328371	DOWN	Adck1	72113
4.50134	0.00330198	UP	Ighv1-58	780939
-0.687769	0.00333084	DOWN	Usp37	319651
0.781667	0.0033324	UP	Bak1	12018
-2.54659	0.00336678	DOWN	Slc23a3	22626
-0.903718	0.00339636	DOWN	Gna12	14673
-0.964048	0.00341285	DOWN	Dbt	13171
-0.672722	0.00342691	DOWN	Qdpr	110391
-5.36871	0.0034452	DOWN	Slit1	20562
0.516807	0.00347414	UP	Lin37	75660
0.641302	0.00350576	UP	Pam16	66449
-4.32143	0.0035059	DOWN	Pggt1b	225467
0.436707	0.00350873	UP	Gid8	76425
0.800445	0.00353309	UP	Trpm2	28240
-0.942245	0.00354458	DOWN	Maml2	270118
-1.19915	0.00355103	DOWN	Cgnl1	68178
-1.13979	0.00357987	DOWN	Kif23	71819
0.489374	0.00363989	UP	Madd	228355
-0.560246	0.0036527	DOWN	Myadm	50918
0.703256	0.00365378	UP	Cnot3	232791
-0.394779	0.0036693	DOWN	Tmbim1	69660
-1.5671	0.00367247	DOWN	Adh1	11522
1.17861	0.00367597	UP	Ltb	16994
-0.742178	0.00368427	DOWN	Lsp1	16985
5.23946	0.00370038	UP	Tox3	244579
-0.737248	0.00370078	DOWN	Chaf1b	110749
0.830013	0.00370315	UP	Mlkl	74568
-0.822608	0.00370811	DOWN	Dhrs3	20148
-1.18125	0.00375901	DOWN	Map3k6	53608
-1.19325	0.00376153	DOWN	Cd200r4	239849
-2.1731	0.00384715	DOWN	Rttn	246102
-1.09661	0.00387531	DOWN	Deptor	97998
-0.39517	0.00388856	DOWN	Insig1	231070
-0.62536	0.00388886	DOWN	Cd37	12493
-0.895574	0.00391631	DOWN	Pink1	68943
6.20762	0.00392325	UP	Alox12e	11685
-5.97044	0.00393219	DOWN	Ttll2	100216474
0.51307	0.00393816	UP	Pdzd11	72621
-6.6531	0.0039454	DOWN	Chst8	68947
0.831558	0.0039531	UP	Slc7a11	26570
0.863259	0.0039672	UP	Tfec	21426
-1.7361	0.00397317	DOWN	Man2a2	140481
-0.561794	0.00397551	DOWN	Adi1	104923
0.854353	0.00400681	UP	Ppp6r1	243819
-1.47809	0.00402512	DOWN	Tpbpb	116913
0.619981	0.004035	UP	Alg9	102580
0.470441	0.00405117	UP	Vps29	56433
-0.567165	0.00405248	DOWN	Tnfaip3	21929
-0.763489	0.00410665	DOWN	Nckipsd	80987
0.779322	0.00415006	UP	Laptm4b	114128
0.810838	0.00416356	UP	Gm14308	100043381
0.436793	0.00416774	UP	Snrpf	69878
3.18408	0.00423047	UP	Gm6096	619734
0.80573	0.00424595	UP	Parp10	671535
-0.732128	0.00426743	DOWN	Hpn	15451
-6.89997	0.00427792	DOWN	Gm8199	666628
0.375178	0.00428492	UP	Bcl7b	12054
1.29617	0.00428939	UP	Gm9844	100043712
0.684894	0.00433735	UP	Dusp5	240672
-4.52029	0.00433924	DOWN	Zfp78	330463
-0.556204	0.00434364	DOWN	Gpr89	67549
-1.09237	0.00438019	DOWN	Nsun6	74455
0.580026	0.0044008	UP	Timmdc1	76916
0.543961	0.00443483	UP	Pim1	18712
-1.24992	0.00443806	DOWN	Srd5a1	78925
-0.936893	0.00446565	DOWN	Creb3l2	208647
-3.07686	0.0044692	DOWN	Crybb3	12962
-0.643758	0.00447245	DOWN	Pkp4	227937
-0.728923	0.00449562	DOWN	Haus1	225745
-0.35594	0.00451258	DOWN	Mapkapk3	102626
0.533118	0.00455389	UP	Tnks2	74493
-4.51772	0.00456495	DOWN	Cldn5	12741
0.828386	0.00456986	UP	Tlr13	279572
-3.97216	0.00457173	DOWN	Atp2c2	69047
-0.535115	0.00461189	DOWN	Furin	18550
0.501275	0.00462521	UP	Med1	19014
0.381978	0.00462829	UP	Ndufc2	68197
0.632343	0.00464246	UP	Mpi	110119
-1.66056	0.00464661	DOWN	Card11	108723
-0.603908	0.00468126	DOWN	Camk2g	12325
1.56856	0.00468179	UP	Ufsp1	70240
0.498045	0.0046882	UP	Tbc1d2b	67016
0.4325	0.00469893	UP	Ets2	23872
-0.604097	0.00475406	DOWN	Itpk1	217837
0.519774	0.00476307	UP	Blvrb	233016
0.887946	0.00476594	UP	Heg1	77446
-5.87202	0.00477753	DOWN	Gm5819	545242
0.743227	0.00481158	UP	Stx4a	20909
0.660151	0.00482297	UP	Ovca2	246257
0.515639	0.00482786	UP	Rbm8a	60365
-6.05836	0.00483574	DOWN	Chrm4	12672
-0.694864	0.00484159	DOWN	Ece1	230857
-3.86412	0.0048749	DOWN	Atp6v0a4	140494
-1.22731	0.00492509	DOWN	Cxcr3	12766
-1.08961	0.00492912	DOWN	Pole	18973
0.602416	0.00494529	UP	Oxld1	66431
-0.541282	0.00495178	DOWN	Wdr77	70465
-1.04923	0.00497322	DOWN	Ddah2	51793
-2.78897	0.00497802	DOWN	2010109A12Rik	75610
0.489233	0.00498261	UP	Myg1	60315
0.433794	0.0050248	UP	Atxn7l3b	382423
-1.314	0.00502917	DOWN	Rgs16	19734
0.451967	0.00505102	UP	Trim12a	76681
-1.18768	0.00507002	DOWN	Ncapg2	76044
0.670072	0.00507487	UP	Safb2	224902
0.344296	0.00508986	UP	Dctn6	22428
-5.89502	0.0051113	DOWN	Aqp12	208760
0.928503	0.00511199	UP	Smpdl3b	100340
-0.582808	0.00511525	DOWN	Alcam	11658
0.953369	0.00515325	UP	C1rl	232371
0.426762	0.00515939	UP	Mrpl28	68611
-0.648094	0.00517312	DOWN	Fen1	14156
3.8545	0.00519942	UP	Mansc4	545893
-1.65264	0.0052227	DOWN	Gm17944	100416155
0.426763	0.00522917	UP	Mrpl23-ps1	100040519
0.449447	0.00527184	UP	Clta	12757
0.576285	0.00530088	UP	Rap2b	74012
-0.871701	0.00530783	DOWN	Cep85	70012
0.695366	0.00531245	UP	Gale	74246
0.392782	0.00533121	UP	Dync1li1	235661
0.432336	0.00534824	UP	2310011J03Rik	66374
0.833336	0.00536173	UP	Ddhd1	114874
0.46096	0.00539656	UP	Dctn3	53598
0.711102	0.005409	UP	Oas1b	23961
-0.49193	0.00541918	DOWN	Mis18a	66578
0.583034	0.00542264	UP	Gm13736	100503508
1.19333	0.00544933	UP	Gm3650	100042074
-7.08223	0.00545797	DOWN	Tmem190	78052
0.760656	0.00547031	UP	Runx2	12393
0.603254	0.00547584	UP	Ndufb2	68198
-0.727424	0.00548319	DOWN	Kctd12	239217
-7.0321	0.00548969	DOWN	Igkv2-109	628268
0.423312	0.00550065	UP	Tmbim4	68212
0.525822	0.00551246	UP	Zfpl1	81909
-3.37659	0.0055144	DOWN	Plac1	56096
-2.46828	0.00552166	DOWN	2021-09-05	18951
2.07425	0.00555997	UP	Tbc1d10c	108995
-1.19541	0.00556274	DOWN	Mdga1	74762
0.589357	0.00557711	UP	Ankrd13d	68423
-1.58948	0.00564279	DOWN	Ifitm10	320802
-2.72798	0.00572703	DOWN	Upk3bl	69665
-6.81705	0.00575214	DOWN	Gm16017	102633841
-0.503582	0.00578434	DOWN	Gna15	14676
1.74909	0.00578585	UP	Lrrc4	192198
0.665787	0.00578827	UP	Tmc6	217353
0.626139	0.00581985	UP	Blcap	53619
0.402874	0.00583737	UP	Lrrc59	98238
-0.792108	0.00587223	DOWN	Iqcb1	320299
-0.611649	0.00587385	DOWN	Snx9	66616
10.7544	0.00591326	UP	Gm6565	100503412
0.498269	0.00598356	UP	Mrps25	64658
-2.48101	0.00600204	DOWN	Bmp8a	12163
1.71052	0.0060651	UP	Pln	18821
1.20684	0.00612678	UP	Arg2	11847
0.344047	0.00613218	UP	Vps25	28084
0.753483	0.00613717	UP	Gm10012	100043160
0.46281	0.00614145	UP	Chchd2	14004
0.839215	0.00616719	UP	Tmc8	217356
6.2502	0.00619403	UP	Sidt1	320007
0.39987	0.00620188	UP	Timm23	53600
-0.669706	0.00620934	DOWN	As3mt	57344
0.531501	0.0062177	UP	Bloc1s2	73689
-0.764658	0.006231	DOWN	Uhrf1	18140
-3.5618	0.00623897	DOWN	Gm7289	640234
0.610075	0.00624294	UP	Ifih1	71586
0.679666	0.00624816	UP	Yipf6	77929
-6.73797	0.00628324	DOWN	Ighv1-52	382696
-6.77225	0.00628455	DOWN	Igkv6-15	108022
0.736405	0.00631319	UP	Stk40	74178
1.24832	0.00636409	UP	Avpr2	12000
-0.823521	0.00639211	DOWN	Tldc1	74347
5.96729	0.00639469	UP	Gm10238	100041092
0.371404	0.00645078	UP	Slc25a5	11740
-1.68859	0.00655827	DOWN	Tmprss4	214523
0.38658	0.00657391	UP	Clpp	53895
1.04878	0.00665071	UP	Ube2m	22192
0.46231	0.00668174	UP	Sirpa	19261
-0.645811	0.00669439	DOWN	Smpd5	100503915
-0.750645	0.00670821	DOWN	Gbe1	74185
0.550532	0.00675785	UP	Ndufb3	66495
-6.73156	0.00677026	DOWN	Gm12308	382532
-1.53792	0.00682204	DOWN	Ssx2ip	99167
-0.745528	0.00683656	DOWN	Slc17a9	228993
-0.542891	0.00684591	DOWN	Ifrd1	15982
0.433262	0.00690412	UP	Fastkd2	75619
0.460248	0.00690603	UP	Gpx1	14775
-0.520923	0.00691537	DOWN	C1qb	12260
-1.11409	0.00692583	DOWN	Pmp22	18858
2.06975	0.0069348	UP	Zfp366	238803
-3.05808	0.00695261	DOWN	Epn3	71889
0.671611	0.00695708	UP	Tmem160	69094
-0.723488	0.00695895	DOWN	Rnd3	74194
1.57227	0.00695924	UP	Muc4	140474
-1.7045	0.00699806	DOWN	Klk1	16612
0.587136	0.00700506	UP	Tmem101	76547
0.391241	0.00701431	UP	Nsf	18195
-3.0504	0.00701997	DOWN	Gpr1	241070
0.497214	0.00706962	UP	Cdk17	237459
1.1475	0.00707799	UP	Gm11425	668706
0.802375	0.00713967	UP	Vcan	13003
0.608276	0.00715398	UP	Apobr	171504
0.397023	0.00715997	UP	Luc7l	66978
-0.489017	0.00718338	DOWN	Pak4	70584
0.549717	0.00719478	UP	Zbtb17	22642
0.442306	0.00722043	UP	Parp12	243771
0.515859	0.00724495	UP	Agpat1	55979
-3.59015	0.00725395	DOWN	Cd164l2	69655
-2.27731	0.00727478	DOWN	Ear10	93725
-3.44403	0.00730162	DOWN	Ddx43	100048658
0.480204	0.00731307	UP	Plbd2	71772
0.500733	0.00735271	UP	Snx20	71607
0.615959	0.00735722	UP	Nod2	257632
-4.79761	0.00736823	DOWN	Efcab8	100504221
0.421969	0.00740285	UP	Aurkaip1	66077
-4.9327	0.00740444	DOWN	Rsph1	22092
-2.61452	0.00743061	DOWN	Tmem53	68777
-0.596263	0.00744698	DOWN	Scmh1	29871
0.452466	0.0074601	UP	P4ha1	18451
-0.699707	0.00750062	DOWN	Vps13b	666173
-1.05948	0.00750194	DOWN	Ier5l	72500
-0.790198	0.00753015	DOWN	Ahcyl2	74340
0.654058	0.0075464	UP	Lfng	16848
-0.622688	0.00754968	DOWN	Gm20594	100463512
-1.04431	0.00757946	DOWN	Crim1	50766
0.519468	0.00760966	UP	Flot1	14251
0.502194	0.00762892	UP	1810009A15Rik	66276
-0.504182	0.00764849	DOWN	Mtmr14	97287
0.460507	0.00766206	UP	Ogfr	72075
-1.08046	0.00766441	DOWN	Ptpn4	19258
0.41582	0.00770325	UP	Zcrb1	67197
0.331125	0.00771197	UP	Slc25a11	67863
-0.650045	0.00780514	DOWN	Fam129a	63913
-3.027	0.0079044	DOWN	Dzip1	66573
0.651907	0.00793464	UP	Uqcrq	22272
-1.0048	0.00794859	DOWN	Ndfip1	65113
0.423398	0.00795291	UP	Poldip3	73826
-1.89899	0.00796458	DOWN	Klra17	170733
-0.639332	0.00797451	DOWN	Cyp27a1	104086
0.570723	0.00805057	UP	D17Wsu92e	224647
6.23602	0.0080603	UP	Mrgpra2a	668727
1.07739	0.00807527	UP	Tmem26	327766
0.555511	0.00808624	UP	Slamf6	30925
0.488696	0.00810191	UP	Igtp	16145
-1.56254	0.00811422	DOWN	Hist4h4	320332
-2.64743	0.00812292	DOWN	Gsto2	68214
-0.790714	0.00814336	DOWN	Hist1h2ad	319165
-0.442607	0.00815265	DOWN	Pip5k1c	18717
0.464236	0.00816243	UP	Ccdc86	108673
0.348923	0.00819072	UP	Ndel1	83431
-0.514462	0.00819291	DOWN	Nucb2	53322
5.76252	0.00819996	UP	Gm5900	545987
-1.46408	0.00825028	DOWN	Gpr3	14748
-1.2724	0.00825515	DOWN	Epor	13857
-0.511109	0.00825818	DOWN	Wdr44	72404
0.509393	0.00825843	UP	Rps27l	67941
-0.859769	0.00825919	DOWN	Zswim1	71971
0.435862	0.00825975	UP	2210016F16Rik	70153
2.37184	0.00826783	UP	Gm10923	100502582
-0.621975	0.00826832	DOWN	2410002F23Rik	668661
-2.23636	0.0082691	DOWN	Nptxr	73340
-1.72182	0.00830386	DOWN	Ceacam11	66996
-1.20447	0.00831218	DOWN	Angel1	68737
-0.746064	0.00832776	DOWN	Mcm2	17216
0.401642	0.00833191	UP	Fkbp2	14227
-0.705766	0.00833621	DOWN	G2e3	217558
-1.75153	0.00834227	DOWN	Ryk	20187
-1.30156	0.00834507	DOWN	Kif15	209737
0.511143	0.00834707	UP	BC031181	407819
0.597747	0.00835498	UP	Plod3	26433
-6.60658	0.0083628	DOWN	Tmem125	230678
-0.785989	0.00836986	DOWN	St6gal1	20440
-1.06034	0.00838069	DOWN	Tmtc4	70551
0.56611	0.00840232	UP	Usmg5	66477
1.62726	0.00840442	UP	Gm16061	102641305
0.556034	0.00841677	UP	Ifitm2	80876
1.15993	0.00843347	UP	Oaf	102644
0.576369	0.00843349	UP	Msn	17698
-1.09788	0.00845073	DOWN	Gkap1	56278
-1.50105	0.00848027	DOWN	Gm12577	100417556
-1.07238	0.00848111	DOWN	Zbtb37	240869
-0.873452	0.00848917	DOWN	Ggcx	56316
-6.05484	0.00855932	DOWN	Mef2b	17259
-0.63482	0.00857279	DOWN	Sema4a	20351
0.615021	0.00857349	UP	Tgtp2	100039796
0.489229	0.00858149	UP	Pde7b	29863
-6.05797	0.00859151	DOWN	Gm7061	631331
0.512829	0.00859393	UP	C5ar1	12273
-0.816595	0.00860287	DOWN	Txndc16	70561
0.523645	0.008628	UP	Timm13	30055
-2.15958	0.00864669	DOWN	Slc13a2	20500
0.766139	0.00866798	UP	Eva1b	230752
0.626293	0.00869941	UP	Marcks	17118
-0.638034	0.00875719	DOWN	Gltp	56356
6.57754	0.00876379	UP	Spata33	320869
-1.08439	0.00876812	DOWN	Slc9a4	110895
0.736387	0.00880462	UP	Tnnt1	21955
-0.602091	0.00883834	DOWN	Hibadh	58875
-0.666035	0.00884689	DOWN	Mtm1	17772
-0.478935	0.00885964	DOWN	Acox3	80911
-6.68592	0.00888775	DOWN	Gm12540	100041328
0.468916	0.00889073	UP	Chchd7	66433
-2.9748	0.00892418	DOWN	Hamp	84506
-0.757397	0.0090083	DOWN	Lig1	16881
0.858778	0.00905189	UP	Rps13-ps4	628061
-0.467052	0.00905771	DOWN	Clec5a	23845
0.424	0.00906227	UP	Polr2k	17749
0.830738	0.00906435	UP	Gcnt2	14538
0.355494	0.00907785	UP	Dpm1	13480
-0.487617	0.00908086	DOWN	Dnaja1	15502
0.442275	0.00919314	UP	Zfc3h1	216345
-2.62985	0.00920109	DOWN	Itgb4	192897
-0.555369	0.00920834	DOWN	Gramd1a	52857
0.460866	0.00924629	UP	Nol12	97961
0.375685	0.00925515	UP	Ppib	19035
0.459666	0.00927972	UP	Aph1a	226548
0.561145	0.00928543	UP	Cox6a1	12861
0.37881	0.00929393	UP	Cox6b1	110323
0.418932	0.00931476	UP	Pcif1	228866
0.328301	0.00932555	UP	Sin3b	20467
-2.11917	0.00934823	DOWN	1700003F12Rik	75480
-0.893821	0.00937583	DOWN	Wdhd1	218973
0.519614	0.00939284	UP	Endod1	71946
1.50927	0.00940184	UP	Gm11483	100503980
-1.1199	0.00941681	DOWN	Isoc2b	67441
0.530299	0.00944869	UP	Nedd8	18002

[truncated: 6 more sheets: Supplemental Table 11, Supplemental Table 12, Supplemental Table 13, Supplemental Table 14, Supplemental Table 15, Supplemental Table 16]
